# Supplementary material for: Single-Cell and Bulk RNA Sequencing Reveal Malignant Epithelial Cell Heterogeneity and Prognosis Signatures in Gastric Carcinoma
Source: Cells. 2022 Aug 17;11(16):2550. doi: 10.3390/cells11162550 (PMC9407012; doi:10.3390/cells11162550)
Supplement: Supplementary file 1 [file cells-11-02550-s001.zip]

Archive with 4 entries (4 files):
- Supplementary Figure S1.tif
- Supplementary Figure S2.tif
- Supplementary Figure S3.tif
- Supplementary Tables.xlsx
