# Supplementary material for: Single-Cell and Bulk RNA Sequencing Reveal Malignant Epithelial Cell Heterogeneity and Prognosis Signatures in Gastric Carcinoma
Source: Cells. 2022 Aug 17;11(16):2550. doi: 10.3390/cells11162550 (PMC9407012; doi:10.3390/cells11162550)
Supplement: Supplementary file 1 [file cells-11-02550-s001.zip › Supplementary Tables.xlsx]

## Sheet: Supp Table S1
Supplementary Table S1. The clinical information of samples included in the present study.
	Patient ID	Age	Gender	Location	Stage*	Laurens	IM Status	MMR	EBV	TCGA
1	NGCII521	62	M	Antrum	II	Intestinal	IM only	Intact	Negative	GS
2	NGCII513	74	M	Antrum	III	Intestinal	Moderately extensive IM	Loss of PMS2	Negative	MSI
3	NGCII512	86	F	Antrum	III	Intestinal	IM with HGD	Intact	Negative	CIN
4	NGCII520	83	M	Distal	III	Diffuse	IM with chronic gastritis	Intact	Negative	GS
5	NGCII514	67	F	Body-Antrum	III	Diffuse	N.A	Intact	Negative	GS
6	NGCII518	74	M	Antrum	II	Mixed intestinal and diffuse	IM only	Loss MLH1/PMS2	Negative	MSI
7	NGCII525	73	M	Antrum	II	Mixed intestinal and diffuse	IM with chronic gastritis	Intact	Negative	CIN
8	NGCII527	69	M	N.A	IV	Metastatic	N.A	Intact	Negative	CIN
9	NGCII538	56	F	Antrum	IV	Metastatic	N.A	N.A.	N.A	GS

## Sheet: Supp Table S2
Supplementary Table S2. List of cell-type markers from literature used for annotating cell-states
Marker	Cell type	Reference
CDH1	Epithelial cell	PMID: 31067475
PLVAP	Endothelial cell	PMID: 32976798
FN1	Fibroblast cell	PMID: 33750785
CD8A	T cell	PMID: 32060101
TNFRSF17	B cell	PMID: 24385542
CD163	Macrophage	PMID: 31067475
KLRD1	NK cell	PMID: 31088844
KIT	Mast cell	PMID: 31227713
MUC5AC	Pit mucous cell	PMID: 31067475
TFF1	Pit mucous cell	PMID: 31067475
GKN1	Pit mucous cell	PMID: 32532891
GKN2	Pit mucous cell	PMID: 32532891
PGC	Chief cell	PMID: 32532891
REG4	Intestinal cell	PMID: 31067475
TFF3	Intestinal cell	PMID: 31067475

## Sheet: Supp Table S3
Supplementary Table S3. The GSEA results of malignant vs non-malignant epithelial cells.
Description	setSize	enrichmentScore	NES	pvalue	p.adjust	qvalues	rank	leading_edge	core_enrichment
HALLMARK_TNFA_SIGNALING_VIA_NFKB	133	0.280786	3.01905	0.000114286	0.000792741	0.000355091	1764	tags=52%, list=29%, signal=38%	LAMB3/PLAUR/SQSTM1/MXD1/ETS2/AREG/HES1/SAT1/LDLR/RELB/VEGFA/PHLDA2/F3/NFKB2/KLF6/PPP1R15A/FOSL1/SMAD3/TNFSF9/PLK2/TNIP1/JAG1/F2RL1/CCL20/DDX58/TAP1/TRIP10/IL1B/BCL3/SDC4/ZFP36/GEM/CXCL1/CXCL3/PDLIM5/BHLHE40/KLF4/EHD1/MAP3K8/BIRC3/PFKFB3/TNFAIP3/TUBB2A/B4GALT1/CFLAR/CDKN1A/IFNGR2/PTGER4/FOSL2/PMEPA1/IL18/IER5/REL/MAP2K3/GCH1/KLF2/DUSP4/ZC3H12A/BMP2/EFNA1/NFAT5/KDM6B/EDN1/PER1/TNIP2/TIPARP/CCND1/SG…
HALLMARK_MITOTIC_SPINDLE	106	0.324349	3.21497	0.00011744	0.000792741	0.000355091	2180	tags=64%, list=35%, signal=42%	FLNB/GSN/ACTN4/RHOF/DST/MYO1E/MAP3K11/CSNK1D/MYH9/AKAP13/ARHGAP27/RHOT2/ARHGEF2/SPTBN1/MYO9B/SHROOM1/NEDD9/CD2AP/CDC42BPA/ITSN1/NUSAP1/PDLIM5/VCL/BCAR1/CLIP1/CDC42EP2/DYNC1H1/PXN/CYTH2/NET1/HDAC6/SPTAN1/RALBP1/FLNA/CTTN/TAOK2/ATG4B/PCNT/ABR/MAP1S/TUBGCP6/WASF2/SUN2/NF1/STK38L/ARHGEF7/HOOK3/TBCD/ARFGEF1/DLG1/KLC1/EZR/PAFAH1B1/KIF3B/KIF1B/EPB41/RAB3GAP1/APC/CKAP5/ABI1/TUBGCP2/CDC42EP4/NUMA1/ARHGAP5…
HALLMARK_INTERFERON_GAMMA_RESPONSE	105	0.350026	3.45409	0.000117897	0.000792741	0.000355091	1534	tags=55%, list=25%, signal=42%	RNF213/IFI27/DDX60/OASL/MVP/IRF7/UPP1/ISG15/XAF1/HLA-A/HELZ2/PFKP/PSMB10/MX2/PARP14/NLRC5/ZNFX1/IL4R/MX1/OAS3/SAMD9L/STAT3/IRF9/TAPBP/DDX58/TAP1/TRIM25/RSAD2/PLSCR1/PARP12/PML/APOL6/EPSTI1/JAK2/MYD88/SOCS1/IFI35/STAT1/STAT2/TNFAIP3/TRAFD1/LGALS3BP/CDKN1A/BST2/MTHFD2/SP110/CASP8/PSMB9/PIM1/NMI/OGFR/GCH1/PELI1/ADAR/ISG20/IFITM2/EIF2AK2/PTPN6
HALLMARK_APICAL_JUNCTION	81	0.368867	3.3002	0.00012213	0.000792741	0.000355091	1598	tags=58%, list=26%, signal=44%	LAMB3/CLDN4/ITGB4/LAMA3/CLDN7/ACTN4/JUP/LAMC2/RHOF/PIK3R3/CTNND1/MYH9/ITGA3/COL17A1/ITGA2/MDK/SRC/ADAM15/PDZD3/CTNNA1/RRAS/ZYX/DHX16/PCDH1/MVD/VCL/CDH1/B4GALT1/TJP1/IKBKG/CLDN18/VASP/SKAP2/TAOK2/PIK3CB/STX4/CLDN15/HRAS/EXOC4/GTF2F1/SYMPK/NF1/PTK2/ADAM9/SHC1/GRB7/DLG1
HALLMARK_INFLAMMATORY_RESPONSE	65	0.347247	2.85306	0.00012631	0.000792741	0.000355091	2688	tags=75%, list=44%, signal=43%	CD55/PLAUR/MXD1/IRF7/LDLR/F3/KLF6/TNFSF9/IL4R/CD82/MET/CCL20/TAPBP/AHR/IL1B/IFITM1/PVR/RGS16/CXCL8/PSEN1/MMP14/LYN/CDKN1A/IFNGR2/PTGER4/SGMS2/BST2/IL18/NMI/GCH1/RHOG/EIF2AK2/EDN1/FZD5/KIF1B/GNAI3/ABI1/ADM/SLC7A1/IRF1/RELA/NAMPT/ADRM1/ICAM1/NFKB1/ATP2C1/TNFSF10/ACVR1B/P2RX4
HALLMARK_EPITHELIAL_MESENCHYMAL_TRANSITION	61	0.376141	3.00788	0.000127372	0.000792741	0.000355091	1167	tags=51%, list=19%, signal=42%	IL32/LAMA3/PLAUR/LAMC2/TNFRSF12A/AREG/SAT1/DST/VEGFA/ANPEP/ITGA2/LRP1/CAPG/TPM4/IGFBP4/ITGAV/SDC4/SLC6A8/GEM/CXCL1/QSOX1/MCM7/PVR/TNFAIP3/CXCL8/MMP14/PLOD3/FLNA/PMEPA1/ITGB5/COLGALT1
HALLMARK_INTERFERON_ALPHA_RESPONSE	60	0.466525	3.70431	0.000127567	0.000792741	0.000355091	1890	tags=73%, list=31%, signal=51%	IFI27/DDX60/OASL/IRF7/TENT5A/ISG15/SAMD9/OAS1/HELZ2/PARP14/UBA7/IL4R/MX1/SAMD9L/IRF9/GBP2/TAP1/TRIM25/RSAD2/PLSCR1/PARP12/IFITM1/EPSTI1/MOV10/IFI35/PARP9/STAT2/TRAFD1/LGALS3BP/BST2/SP110/CASP8/PSMB9/NCOA7/NMI/OGFR/ADAR/ISG20/IFITM2/EIF2AK2/HLA-C/NUB1/CNP/TRIM26
HALLMARK_IL6_JAK_STAT3_SIGNALING	41	0.384339	2.61254	0.000134935	0.000792741	0.000355091	2770	tags=80%, list=45%, signal=45%	TNFRSF12A/IL4R/STAT3/IRF9/IL1B/IL2RG/MYD88/SOCS1/CXCL1/CXCL3/STAT1/TNFRSF21/MAP3K8/STAT2/IL1R2/TNFRSF1A/IFNGR2/TYK2/BAK1/IL17RA/IFNGR1/PIM1/GRB2/PTPN1/CD9/IRF1/IL10RB/LTBR/PTPN11/STAM2/ACVR1B/PTPN2/CD44
HALLMARK_ESTROGEN_RESPONSE_EARLY	98	0.279278	2.68153	0.000238806	0.0012471	0.00055861	1888	tags=54%, list=31%, signal=38%	ELF3/SFN/KRT19/CLDN7/FLNB/KRT8/SEMA3B/FAM102A/AREG/HES1/TJP3/MUC1/FHL2/MLPH/NADSYN1/ABLIM1/MYOF/TFF3/IGFBP4/RHOD/PMAIP1/SLC37A1/ESRP2/JAK2/NBL1/KCNK5/RAPGEFL1/SLC7A5/ABHD2/BHLHE40/KLF4/SCNN1A/B4GALT1/SLC2A1/SLC19A2/UGCG/ITPK1/KRT18/AFF1/RRP12/FASN/NCOR2/TMPRSS3/AKAP1/LAD1/FRK/ISG20L2/TIPARP/CCND1/RBBP8/PAPSS2/MSMB/SLC16A1
HALLMARK_KRAS_SIGNALING_UP	69	0.274676	2.30949	0.000499313	0.00234677	0.00105119	2191	tags=59%, list=36%, signal=39%	PLAUR/JUP/SEMA3B/ANGPTL4/HKDC1/PPP1R15A/ITGA2/MALL/EMP1/DNMBP/F2RL1/CCL20/IL1B/IL2RG/TSPAN1/PLEK2/USH1C/KLF4/BIRC3/RGS16/TNFAIP3/ERO1A/KCNN4/ANO1/TOR1AIP2/USP12/CTSS/DUSP6/PIGR/AVL9/BMP2/SLPI/TMEM176A/MAP7/CFB/EVI5/AKT2/PRELID3B/MAFB/TRIB2/TMEM176B
HALLMARK_P53_PATHWAY	132	0.220863	2.36901	0.000571559	0.00235745	0.00105597	1163	tags=36%, list=19%, signal=30%	SFN/ITGB4/EPS8L2/MXD1/PLK3/CDKN2B/EPHA2/ST14/SAT1/UPP1/RAP2B/KIF13B/PPP1R15A/SLC7A11/PLXNB2/TNFSF9/PLK2/OSGIN1/CD82/ABCC5/TAP1/GPX2/RAD9A/DGKA/SERPINB5/RETSAT/RAB40C/CSRNP2/STOM/VDR/SOCS1/HEXIM1/RALGDS/KLF4/TRAF4/APAF1/RGS16/CTSD/TRAFD1/SLC19A2/S100A4/SP1/CDKN1A/BAK1/DDIT4/CCNK/IER5
HALLMARK_COMPLEMENT	89	0.253074	2.34848	0.000601902	0.00235745	0.00105597	2253	tags=57%, list=37%, signal=37%	CD55/PLAUR/PRSS3/IRF7/F3/HNF4A/LRP1/PRKCD/SRC/CBLB/PLSCR1/USP15/JAK2/CXCL1/EHD1/TNFAIP3/CTSD/PSEN1/MMP14/LYN/TIMP2/SIRT6/PSMB9/CTSS/STX4/PIM1/DUSP6/XPNPEP1/RHOG/ADAM9/MMP15/DYRK2/PPP4C/CASP7/CTSB/ME1/PREP/RCE1/CASP4/GNAI3/GPD2/GRB2/CFB/GMFB/S100A13/LGALS3/PPP2CB/USP8/IRF1/MSRB1/MAFF
HALLMARK_MYC_TARGETS_V1	179	-0.365284	-6.17827	0.00110254	0.00378483	0.00169533	3106	tags=88%, list=50%, signal=45%	CYC1/PSMC4/DDX18/NOLC1/HNRNPU/KPNA2/PSMD3/RRM1/U2AF1/POLD2/EIF3J/POLE3/SNRPA/TOMM70/TARDBP/PRPF31/PCNA/SNRPA1/HNRNPD/TRA2B/DEK/RNPS1/USP1/SF3A1/EIF2S1/EIF3B/MRPL9/TFDP1/BUB3/PSMD14/EIF4A1/HPRT1/ODC1/ABCE1/SRSF7/COPS5/CBX3/PRPS2/RAD23B/EXOSC7/ETF1/PWP1/GOT2/SRM/VBP1/UBA2/SYNCRIP/NOP56/PPM1G/EIF4G2/GLO1/PSMC6/STARD7/CDK4/HNRNPA2B1/FAM120A/KPNB1/UBE2E1/LDHA/PSMD7/SNRPD1/PABPC4/CCT5/G3BP1/GSPT1/SRSF2…
HALLMARK_OXIDATIVE_PHOSPHORYLATION	185	-0.418047	-7.19353	0.0011274	0.00378483	0.00169533	1959	tags=76%, list=32%, signal=54%	FH/NDUFA7/NDUFS1/MRPL15/MRPS11/ACO2/GOT2/MRPL35/NDUFS2/BDH2/ISCA1/IDH3G/MRPS12/AIFM1/MTX2/ETFB/PHYH/HADHA/IMMT/ETFA/HADHB/DLD/LDHA/SLC25A11/TIMM10/NDUFS7/BAX/NDUFA9/TIMM17A/DECR1/IDH1/SDHB/VDAC2/TIMM9/PDHB/UQCRC1/ATP6AP1/NDUFB8/ACADM/HSPA9/TIMM8B/NDUFV1/MRPL11/SURF1/NDUFS4/NDUFB3/NDUFC2/HSD17B10/NDUFB7/OAT/UQCRC2/TIMM13/VDAC3/MGST3/NDUFA3/POLR2F/CYB5R3/NDUFA8/SDHD/NDUFS3/COX17/GPX4/NDUFA1/OXA1L/S…
HALLMARK_ALLOGRAFT_REJECTION	59	0.276206	2.18054	0.00140432	0.00440019	0.00197097	1182	tags=41%, list=19%, signal=33%	IRF7/HLA-A/HLA-E/PSMB10/CAPG/IL4R/GBP2/TAPBP/TAP1/IL1B/IL2RG/JAK2/TAP2/BCL3/SOCS1/STAT1/IKBKB/LYN/IFNGR2/BCL10/FLNA/IFNGR1/IL18/CTSS
HALLMARK_DNA_REPAIR	98	-0.200498	-2.55419	0.00184388	0.00541641	0.00242616	2621	tags=65%, list=42%, signal=38%	ZNRD1/NUDT9/CETN2/PCNA/DCTN4/RPA2/TSG101/GMPR2/ITPA/SF3A3/POLR2C/SMAD5/NELFE/SSRP1/BCAM/HPRT1/DDB1/ERCC1/POLR3GL/RPA3/ARL6IP1/POLE4/ADA/POLR2H/SEC61A1/SRSF6/DGUOK/MPG/REV3L/ELOA/AK1/TAF9/POLR2G/NUDT21/SUPT4H1/NME1/IMPDH2/POLR2J/VPS28/SURF1/POLR1D/GTF2A2/POLR2E/GTF2H5/AK3/NME3/POLR2F/SDCBP/EIF1B/POLR2K/COX17/GPX4/NME4/MRPL40/POLR2I/GUK1/BCAP31/EDF1/DUT/RBX1/APRT/TMED2/DAD1/MPC2
HALLMARK_FATTY_ACID_METABOLISM	112	-0.18411	-2.50647	0.00209937	0.00580414	0.00259984	2789	tags=67%, list=45%, signal=37%	ALDH3A2/CRYZ/HIBCH/ADSL/ACOT8/YWHAH/HMGCL/CBR1/IDH3B/SMS/BCKDHB/AUH/PDHA1/SDHA/SUCLA2/ALAD/UROD/HMGCS1/ODC1/FH/ACO2/ACSS1/RDH11/MAOA/ACSL1/ALDH3A1/GSTZ1/ACAT2/IDH3G/DHCR24/ALDOA/HADHB/UROS/MCEE/DLD/LDHA/ACSM3/GABARAPL1/HSD17B4/DECR1/IDH1/HSDL2/EPHX1/PDHB/ACADM/LGALS1/SERINC1/GRHPR/HSD17B10/PTS/ALDH9A1/HADH/XIST/SDHD/SDHC/HMGCS2/ECHS1/MIF/SUCLG2/PSME1/APEX1/ECH1/SUCLG1/ECI2/HSPH1/MDH1/ADH1C/MDH2/P…
HALLMARK_APOPTOSIS	98	0.213919	2.05397	0.00250746	0.00654726	0.0029327	2166	tags=52%, list=35%, signal=34%	SQSTM1/GSN/TNFRSF12A/SAT1/ANXA1/LMNA/RHOT2/ERBB2/EMP1/CDC25B/SLC20A1/TAP1/NEDD9/PAK1/IL1B/PMAIP1/RETSAT/ERBB3/BIRC3/PSEN1/CFLAR/SPTAN1/TIMP2/CDKN1A/WEE1/BCL10/KRT18/CASP8/IFNGR1/IL18/PEA15/GCH1/ISG20/PTK2/BMP2/HMGB2/XIAP/IGF2R/CASP7/CTNNB1/CCND1/BID/CREBBP/CTH/CASP4/PPP3R1/GSR/LGALS3/DNM1L/IRF1/RELA
HALLMARK_UNFOLDED_PROTEIN_RESPONSE	91	-0.173827	-2.13122	0.00415184	0.00984912	0.0044117	2312	tags=59%, list=37%, signal=38%	EIF2S1/ATF6/SLC30A5/POP4/EXOSC1/EXOSC4/DNAJA4/EIF4A1/ALDH18A1/HYOU1/KIF5B/KDELR3/PSAT1/SDAD1/TSPYL2/NOP56/LSM1/YWHAZ/WIPI1/ATP6V0D1/PDIA5/ASNS/SEC31A/PAIP1/TTC37/HSPA9/BAG3/IMP3/ATF4/DNAJC3/DNAJB9/LSM4/ATF3/YIF1A/SRPRA/EIF4EBP1/SRPRB/BANF1/SSR1/NHP2/SPCS3/SEC11A/EIF4A2/CALR/HSPA5/XBP1/HERPUD1/PDIA6/SPCS1/HSP90B1/SERP1/EEF2/NPM1/RPS14
HALLMARK_ADIPOGENESIS	136	-0.143961	-2.15595	0.00419111	0.00984912	0.0044117	1948	tags=50%, list=32%, signal=35%	PGM1/UCP2/MRPL15/ACO2/PEMT/TKT/DRAM2/IDH3G/AIFM1/ETFB/PHYH/MTCH2/RNF11/LPCAT3/IMMT/ALDOA/DLD/ALDH2/DECR1/IDH1/DHRS7/JAGN1/SDHB/PLIN2/G3BP2/UQCRC1/CD302/ACADM/RTN3/TST/LIFR/UBC/AK2/SAMM50/CMPK1/QDPR/CAT/NDUFB7/HADH/MGST3/DNAJC15/DNAJB9/NDUFS3/GPX4/SDHC/TOB1/ECHS1/ATP5PO/TALDO1/CHCHD10/ECH1/SUCLG1/NDUFA5/GHITM/PRDX3/SCP2/UQCR11/PDCD4/SOD1/MDH2/REEP5/COX7B/DDT/COX6A1/NDUFAB1/COX8A/UQCRQ/UQCR10
HALLMARK_PROTEIN_SECRETION	78	-0.168589	-1.90275	0.00647948	0.0145017	0.00649572	4868	tags=96%, list=79%, signal=21%	AP2B1/RPS6KA3/STX7/GOSR2/YKT6/ARFGEF1/ADAM10/IGF2R/AP3B1/NAPG/VPS4B/RAB22A/MON2/KIF1B/SNAP23/STX16/AP1G1/DNM1L/ATP6V1H/GLA/SEC24D/NAPA/ARFGEF2/RAB9A/COG2/BET1/ARFIP1/CLCN3/MAPK1/CLTC/ATP1A1/ICA1/TSG101/PPT1/VAMP3/RAB5A/STAM/COPB1/M6PR/COPB2/ARCN1/SCAMP1/CTSC/GOLGA4/SEC22B/TMX1/USO1/SCAMP3/ARFGAP3/PAM/RAB14/TOM1L1/SEC31A/AP2M1/YIPF6/TSPAN8/AP2S1/STX12/SNX2/COPE/GNAS/AP3S1/TPD52/RER1/ARF1/LAMP2/RAB…
HALLMARK_ESTROGEN_RESPONSE_LATE	103	0.192361	1.8846	0.0078088	0.0165933	0.0074326	840	tags=28%, list=14%, signal=25%	SFN/KRT19/FLNB/PKP3/LLGL2/LAMC2/SEMA3B/ST14/FAM102A/AREG/TJP3/GALE/MDK/LSR/MYOF/TFF3/PLXNB1/IGFBP4/JAK2/NBL1/UGDH/KCNK5/RAPGEFL1/SLC7A5/ZFP36/ABHD2/KLF4/SCNN1A/CDH1
HALLMARK_NOTCH_SIGNALING	16	0.419674	1.90908	0.00812012	0.0165933	0.0074326	2307	tags=75%, list=37%, signal=47%	HES1/TCF7L2/JAG1/PPARD/DTX2/PRKCA/KAT2A/LFNG/FZD5/CCND1/FBXW11/CUL1
HALLMARK_MTORC1_SIGNALING	147	-0.100664	-1.57161	0.0403226	0.0775746	0.0347479	2245	tags=50%, list=36%, signal=33%	PSMC2/EBP/HMGCR/PSMD14/ATP6V1D/M6PR/ACLY/HMGCS1/HPRT1/COPS5/LGMN/ENO1/PGM1/PSAT1/ETF1/RDH11/ARPC5L/NUPR1/CTSC/PSMD12/PSMD13/PSMC6/USO1/AK4/DHCR24/PSMG1/IMMT/ALDOA/ASNS/LDHA/EEF1E1/PDAP1/ADD3/IDH1/SHMT2/LTA4H/TPI1/HSPA9/BTG2/GLRX/TUBA4A/PSMA4/EIF2S2/PSMA3/PGK1/RPN1/QDPR/CACYBP/CCT6A/UBE2D3/UFM1/CCNG1/PHGDH/PPA1/RAB1A/SDF2L1/SSR1/TCEA1/ACSL3/PRDX1/PSMB5/SEC11A/FKBP2/CALR/TMEM97/HSPE1/CANX/HSPA5/HSP…
HALLMARK_REACTIVE_OXYGEN_SPECIES_PATHWAY	40	-0.201052	-1.60595	0.0425287	0.0775746	0.0347479	887	tags=40%, list=14%, signal=34%	ATOX1/SOD2/CAT/PDLIM1/HMOX2/GPX4/LAMTOR5/PRDX1/NDUFA6/MGST1/TXN/SOD1/NDUFB4/PRDX6/PRDX4/PRDX2
HALLMARK_E2F_TARGETS	85	-0.132549	-1.5669	0.0429136	0.0775746	0.0347479	4009	tags=80%, list=65%, signal=28%	NBN/SMC4/HMGB3/LBR/MCM3/CKS1B/SMC1A/LUC7L3/TFRC/CTCF/CSE1L/PAICS/ING3/EXOSC8/MYC/SRSF1/NOLC1/TUBG1/KPNA2/NASP/SMC3/IPO7/POLD2/DCTPP1/KIF22/POP7/PRKDC/PCNA/SLBP/HNRNPD/RPA2/TRA2B/DEK/USP1/EIF2S1/RAD21/ASF1A/RAD51C/SSRP1/CDKN1B/RPA3/PHF5A/RFC1/SYNCRIP/NOP56/POLE4/CBX5/PSIP1/RBBP7/CDK4/NUDT21/UBE2S/GSPT1/SRSF2/NME1/SNRPB/CKS2/AK2/RANBP1/PA2G4/XRCC6/STMN1/TUBB/NAA38/DUT/RAN/NAP1L1/PRDX4
HALLMARK_G2M_CHECKPOINT	97	0.165399	1.58197	0.0475849	0.082833	0.0371032	4110	tags=80%, list=67%, signal=27%	JPT1/SMAD3/PRPF4B/CDC25B/PML/BCL3/SLC7A5/NUSAP1/HMGA1/NUP98/CHMP1A/DDX39A/ILF3/UPF1/MEIS2/NSD2/E2F4/STAG1/SQLE/ATF5/CCND1/PAFAH1B1/DR1/XPO1/NUMA1/EWSR1/SLC7A1/PDS5B/AMD1/SMC4/SRSF10/CCNT1/HMGB3/MTF2/LBR/ARID4A/TOP1/CUL1/RBM14/MCM3/DBF4/CKS1B/DKC1/SMC1A/MNAT1/CTCF/SS18/CUL4A/DTYMK/CUL3/MYC/SRSF1/SMARCC1/NUP50/NOLC1/CDC27/HNRNPU/CBX1/KPNA2/NASP/CUL5/KIF22/YTHDC1/PURA/TLE3/SLC38A1/HNRNPD/RPA2/TRA2B/…
HALLMARK_KRAS_SIGNALING_DN	31	0.256969	1.54763	0.0602987	0.101216	0.0453374	1760	tags=48%, list=29%, signal=35%	AKR1B10/MX1/SLC5A5/SKIL/MTHFR/RSAD2/THRB/CAPN9/KMT2D/GTF3C5/TFCP2L1/EDN1/LFNG/SLC25A23/SGK1
HALLMARK_ANDROGEN_RESPONSE	75	-0.131975	-1.46924	0.0627919	0.101766	0.045584	1152	tags=36%, list=19%, signal=30%	HOMER2/ZBTB10/SRP19/IQGAP2/LIFR/UAP1/UBE2J1/PA2G4/CDK6/XRCC6/ARID5B/DNAJB9/SPDEF/TPD52/XRCC5/TSC22D1/TMEM50A/VAPA/ACSL3/RAB4A/DBI/SPCS3/ELL2/SELENOP/LMAN1/B2M/AZGP1
HALLMARK_TGF_BETA_SIGNALING	34	0.24268	1.52068	0.0668244	0.104692	0.0468943	1824	tags=50%, list=30%, signal=35%	PPP1R15A/SMAD3/SKIL/SPTBN1/SLC20A1/FURIN/CDH1/TJP1/SMURF1/IFNGR2/PMEPA1/ID1/NCOR2/BMP2/XIAP/CTNNB1/APC
HALLMARK_UV_RESPONSE_DN	71	0.175328	1.48869	0.0718301	0.108904	0.0487811	1154	tags=32%, list=19%, signal=27%	RND3/MGLL/SLC22A18/PIK3R3/LDLR/FHL2/F3/SMAD3/ERBB2/MET/SYNJ2/CDC42BPA/PPARG/PRKCA/PDLIM5/BHLHE40/TJP1/KALRN/ANXA2/ID1/SIPA1L1/ABCC1/CDK13
HALLMARK_HYPOXIA	100	0.151511	1.46778	0.0809077	0.116837	0.0523346	1101	tags=29%, list=18%, signal=24%	PLAUR/ANGPTL4/VEGFA/F3/MYH9/PLAC8/KLF6/PFKP/PPP1R15A/PCK1/HS3ST1/PRKCA/SDC4/ZFP36/HK2/BHLHE40/WSB1/EXT1/PFKFB3/TNFAIP3/ERO1A/SLC2A1/PFKL/S100A4/CDKN1A/FOSL2/UGP2/DDIT4/ANXA2
HALLMARK_IL2_STAT5_SIGNALING	91	0.157054	1.46781	0.0830928	0.116837	0.0523346	3247	tags=65%, list=53%, signal=31%	PLEC/AHNAK/MXD1/MUC1/MYO1E/KLF6/CAPG/IL4R/EMP1/ITGA6/PLSCR1/AHR/ITGAV/MYO1C/FURIN/SOCS1/HK2/BHLHE40/TNFRSF21/MAP3K8/RGS16/IL1R2/SWAP70/SNX9/CDCP1/IFNGR1/GALM/PIM1/IRF6/SERPINB6/BMP2/CYFIP1/NFKBIZ/NCOA3/IGF2R/HUWE1/FAM126B/AHCY/SMPDL3A/MAFF/BMPR2/BCL2L1/TNFSF10/RABGAP1L/P2RX4/PHLDA1/CDC42SE2/CD44/PNP/CA2/P4HA1/MYC/SNX14/CASP3/PTRH2/CDKN1C/NDRG1/SLC1A5/PLPP1
HALLMARK_APICAL_SURFACE	13	0.353193	1.46102	0.0845204	0.116837	0.0523346	2415	tags=69%, list=39%, signal=42%	PLAUR/CRYBG1/IL2RG/B4GALT1/LYN/ADAM10/ADIPOR2/NCOA6/FLOT2
HALLMARK_PEROXISOME	56	-0.139838	-1.33913	0.120874	0.162317	0.0727063	3447	tags=73%, list=56%, signal=33%	HSD17B11/GSTK1/IDE/CTBP1/SMARCC1/GNPAT/ITGB1BP1/IDI1/ACOT8/YWHAH/EPHX2/HMGCL/PEX11B/ISOC1/PEX2/SLC35B2/ERCC1/RDH11/FDPS/ACSL1/ABCD3/DHCR24/HSD17B4/DHRS3/IDH1/SOD2/CAT/ALDH9A1/SLC25A4/IDH2/ECH1/PRDX1/ECI2/SCP2/SOD1/TSPO/PABPC1/CNBP/FIS1/PRDX5/ALDH1A1
HALLMARK_MYOGENESIS	61	0.165402	1.32267	0.149917	0.195725	0.0876709	1160	tags=31%, list=19%, signal=26%	ITGB4/GSN/KLF5/MYH9/PLXNB2/ABLIM1/TSC2/PDLIM7/VIPR1/MYO1C/AGRN/SLC6A8/BHLHE40/ERBB3/SPTAN1/CDKN1A/MEF2D/ITGB5/LPIN1
HALLMARK_XENOBIOTIC_METABOLISM	103	0.131007	1.2835	0.178301	0.22649	0.101451	767	tags=21%, list=12%, signal=19%	ABCC3/ETS2/JUP/EPHA2/CYP2S1/CYP2C18/LPIN2/UPP1/ASL/POR/FABP1/PSMB10/HNF4A/HSD17B2/AKR1C2/PPARD/IGFBP4/NPC1/UGDH/RETSAT/PDLIM5/BCAR1

## Sheet: Supp Table S4.1
Supplementary Table S4.1. The GSEA results of the pit mucous cells.
Description	setSize	enrichmentScore	NES	pvalue	p.adjust	qvalues	rank	leading_edge	core_enrichment
HALLMARK_KRAS_SIGNALING_DN	178	0.301657	3.93234	0.000120221	0.00110522	0.000186142	10651	tags=85%, list=57%, signal=37%	TFF2/SLC5A5/AKR1B10/CAPN9/RSAD2/TFCP2L1/SGK1/SLC6A14/SYNPO/MX1/EDN2/PNMT/CHST2/NTF3/CALML5/PKP1/CD40LG/GDNF/GP1BA/KCNN1/TCL1A/INSL5/MYOT/IFI44L/PRKN/ACTC1/BRDT/CACNG1/CALCB/CCR8/DCC/NOS1/NPY4R/SLC12A3/SNCB/SOX10/VPREB1/SLC30A3/IRS4/PCDHB1/SERPINA10/WNT16/ABCG4/GRID2/PTGFR/UGT2B17/TAS2R4/CLPS/KRT5/SPRR3/SIDT1/MTHFR/MYO15A/EPHA5/IL5/ITIH3/KRT1/SLC6A3/CCNA1/P2RX6/CD207/KLHDC8A/NRIP2/KCNMB1/RYR1/TG/N…
HALLMARK_REACTIVE_OXYGEN_SPECIES_PATHWAY	49	-0.423566	-3.68549	0.000320307	0.00110522	0.000186142	6358	tags=80%, list=34%, signal=53%	ABCC1/SCAF4/FES/MSRA/ERCC2/OXSR1/GLRX/GCLM/TXNRD2/PRNP/G6PD/TXNRD1/NQO1/EGLN2/GSR/CAT/GLRX2/PTPA/STK25/PFKP/NDUFS2/HMOX2/MGST1/PRDX6/LAMTOR5/ATOX1/SELENOS/PDLIM1/SOD2/JUNB/PRDX1/PRDX4/NDUFA6/NDUFB4/SOD1/GPX4/TXN/PRDX2/FTL
HALLMARK_TGF_BETA_SIGNALING	54	-0.390003	-3.59282	0.000327869	0.00110522	0.000186142	9968	tags=93%, list=53%, signal=44%	ACVR1/BCAR3/ENG/BMP2/WWTR1/SERPINE1/SMAD7/BMPR2/SMAD1/APC/BMPR1A/TGFB1/FURIN/SMAD6/RAB31/SKIL/CDH1/CDKN1C/MAP3K7/SMAD3/ID1/SMURF2/ID3/SKI/SMURF1/XIAP/HIPK2/THBS1/PPM1A/CDK9/IFNGR2/TRIM33/PMEPA1/SLC20A1/TJP1/CTNNB1/NCOR2/ARID4B/ID2/FNTA/SPTBN1/TGIF1/HDAC1/KLF10/UBE2D3/RHOA/PPP1CA/PPP1R15A/JUNB/FKBP1A
HALLMARK_MYC_TARGETS_V2	58	-0.586145	-5.58529	0.000336927	0.00110522	0.000186142	5955	tags=91%, list=32%, signal=63%	SLC29A2/BYSL/PLK1/PRMT3/UTP20/MAP3K6/RCL1/LAS1L/SUPV3L1/UNG/RABEPK/MYBBP1A/RRP9/MCM5/MCM4/MPHOSPH10/TFB2M/NIP7/RRP12/NOC4L/GRWD1/PPRC1/NOP2/SORD/DUSP2/PUS1/MRTO4/TCOF1/TMEM97/NDUFAF4/PES1/AIMP2/EXOSC5/WDR43/NOP16/TBRG4/FARSA/WDR74/MYC/DCTPP1/IMP4/NOLC1/CDK4/SRM/GNL3/DDX18/NOP56/CBX3/PHB/PA2G4/HSPD1/NPM1/HSPE1
HALLMARK_CHOLESTEROL_HOMEOSTASIS	73	-0.341808	-3.64723	0.000365364	0.00110522	0.000186142	8101	tags=79%, list=43%, signal=45%	ABCA2/GNAI1/ACSS2/NFIL3/GPX8/PPARG/TRIB3/HSD17B7/MVK/ALCAM/LDLR/TM7SF2/ANTXR2/SCD/LSS/NSDHL/SEMA3B/ATXN2/SC5D/MAL2/HMGCR/FBXO6/SREBF2/DHCR7/ERRFI1/CHKA/ACAT2/HMGCS1/SQLE/MVD/CYP51A1/ATF5/CTNNB1/PLSCR1/ATF3/LGMN/STX5/PCYT2/TMEM97/GUSB/EBP/IDI1/FASN/PMVK/CLU/FDFT1/LGALS3/CXCL16/PNRC1/ECH1/S100A11/TNFRSF12A/FDPS/ANXA5/ETHE1/ACTG1/CD9/FABP5
HALLMARK_PROTEIN_SECRETION	95	-0.480188	-5.83198	0.000407498	0.00110522	0.000186142	5638	tags=80%, list=30%, signal=56%	EGFR/STAM/KIF1B/SCRN1/STX16/COG2/SSPN/SEC24D/GLA/AP1G1/STX12/RPS6KA3/SEC31A/GBF1/ARFGEF2/ARFIP1/SCAMP1/GALC/AP3B1/SGMS1/VAMP7/ATP6V1H/LAMP2/NAPG/RAB5A/TOM1L1/USO1/RAB22A/ADAM10/STX7/ARFGAP3/PPT1/RAB9A/YIPF6/SNX2/TMX1/TSG101/DNM1L/MAPK1/SEC22B/SNAP23/VPS4B/ARCN1/ANP32E/COPB1/RAB14/YKT6/BET1/LMAN1/GNAS/VAMP3/CTSC/AP2B1/CLTC/AP3S1/SCAMP3/TPD52/COPB2/NAPA/TSPAN8/M6PR/GOLGA4/CD63/RER1/RAB2A/COPE/TMED1…
HALLMARK_ANDROGEN_RESPONSE	99	-0.314893	-3.88272	0.000419639	0.00110522	0.000186142	6016	tags=67%, list=32%, signal=46%	ZMIZ1/ELK4/SCD/APPBP2/AZGP1/ELL2/PLPP1/CAMKK2/NDRG1/SEC24D/KRT19/RPS6KA3/HMGCR/NGLY1/PDLIM5/DNAJB9/SPDEF/STK39/CDK6/SELENOP/HMGCS1/TNFAIP8/PMEPA1/TSC22D1/CCND3/CENPN/SRF/AKT1/PGM3/B2M/B4GALT1/NCOA4/RRP12/PIAS1/IQGAP2/INSIG1/ARID5B/GSR/SAT1/ACSL3/SORD/MYL12A/GNAI3/UAP1/UBE2J1/MAP7/LMAN1/IDI1/DHCR24/CCND1/TPD52/SLC38A2/RAB4A/SPCS3/KRT8/ACTN1/TMEM50A/SRP19/XRCC5/VAPA/SMS/UBE2I/ADRM1/XRCC6/DBI/PA2G4
HALLMARK_PEROXISOME	102	-0.272509	-3.41426	0.000424809	0.00110522	0.000186142	8818	tags=76%, list=47%, signal=41%	SLC27A2/EHHADH/PEX11A/ELOVL5/PEX14/NUDT19/FADS1/SULT2B1/HSD11B2/ACSL4/MLYCD/MSH2/RETSAT/FABP6/ABCD1/SLC25A19/EPHX2/ACSL5/ACOX1/ATXN1/CRAT/SLC25A17/PEX5/SIAH1/PEX13/IDE/SEMA3C/ERCC3/CRABP2/ABCD3/CDK7/PEX11B/ISOC1/DHRS3/HMGCL/CLN6/CTPS1/RDH11/BCL10/HSD17B4/ECI2/TOP2A/ACAA1/GNPAT/ACOT8/HRAS/ALDH9A1/ALDH1A1/PEX2/CAT/SLC25A4/SLC35B2/CTBP1/VPS4B/HSD3B7/ERCC1/LONP2/MVP/YWHAH/IDI1/DHCR24/SCP2/HSD17B11/SM…
HALLMARK_PI3K_AKT_MTOR_SIGNALING	104	-0.336164	-4.25746	0.000427533	0.00110522	0.000186142	8288	tags=80%, list=44%, signal=45%	TSC2/CXCR4/PIK3R3/MAP2K6/PIKFYVE/RIPK1/MKNK1/PLCB1/RIT1/PDK1/RPTOR/E2F1/STAT2/IRAK4/PLCG1/ITPR2/TRIB3/MAPK9/PPP2R1B/MAP3K7/EGFR/MAPK8/TBK1/CDK1/CAB39/CDK2/RPS6KA3/MYD88/SLC2A1/TNFRSF1A/THEM4/PTEN/GSK3B/NCK1/RPS6KA1/SFN/TRAF2/ACACA/PLA2G12A/MAPKAP1/ATF1/RAF1/CDKN1B/GRK2/RALB/AKT1/IL2RG/HRAS/SMAD2/DDIT3/MAPK1/MKNK2/PRKAG1/PTPN11/NFKBIB/PAK4/AKT1S1/ACTR3/PRKAR2A/DUSP3/MAP2K3/ECSIT/EIF4E/CLTC/GRB2/SQ…
HALLMARK_UNFOLDED_PROTEIN_RESPONSE	110	-0.453516	-5.93338	0.000438404	0.00110522	0.000186142	7931	tags=89%, list=42%, signal=52%	EXOC2/EDEM1/ERN1/EDC4/GOSR2/NFYA/DCP2/PSAT1/ARFGAP1/CNOT6/GEMIN4/TTC37/ASNS/FKBP14/WIPI1/EXOSC9/EXOSC2/CXXC1/SEC31A/NABP1/MTREX/CNOT4/DCTN1/NFYB/DCP1A/DNAJB9/DDX10/PARN/ERO1A/ATF6/XPOT/RRP9/EXOSC10/SHC1/NOP14/SLC30A5/SDAD1/ALDH18A1/SLC7A5/CEBPB/EXOSC1/TSPYL2/DNAJA4/ATF3/POP4/PAIP1/PREB/ATP6V0D1/TUBB2A/PDIA5/SRPRA/CEBPG/CNOT2/ATF4/EXOSC5/EIF4E/DNAJC3/KHSRP/KDELR3/LSM1/DKC1/SRPRB/CKS1B/MTHFD2/EIF2S…
HALLMARK_UV_RESPONSE_DN	142	-0.216481	-3.26225	0.000490677	0.00110522	0.000186142	12097	tags=87%, list=64%, signal=31%	PMP22/PTPN21/CDON/PIK3CD/AKT3/FBLN5/LTBP1/RGS4/CAP2/COL5A2/SCN8A/IGFBP5/GJA1/DLC1/LPAR1/FZD2/SLC22A18/MAP1B/PRKCA/ADGRL2/SYNJ2/SDC2/EFEMP1/PRKCE/RND3/TGFBR3/COL1A2/COL3A1/F3/DAB2/PLCB4/NR3C1/SYNE1/ADORA2B/CELF2/SERPINE1/DBP/ACVR2A/ATP2B4/SMAD7/NRP1/PLPP3/CAV1/PEX14/DYRK1A/WDR37/PIK3R3/ICA1/COL1A1/IGF1R/SCAF8/GRK5/ATRN/MAP2K5/BMPR1A/FYN/IRS1/ARHGEF9/SIPA1L1/TOGARAM1/RXRA/MAPK14/PIAS3/LAMC1/PPARG/P…
HALLMARK_DNA_REPAIR	150	-0.470857	-7.30229	0.000508388	0.00110522	0.000186142	7881	tags=90%, list=42%, signal=53%	PRIM1/HCLS1/CLP1/ERCC5/ADA/ERCC4/ADCY6/TK2/POLA1/RRM2B/ERCC8/DGCR8/CDA/POLL/RFC3/BRF2/POLA2/CCNO/RFC4/ERCC2/RFC5/NFX1/TP53/RFC2/TAF13/XPC/ERCC3/POLB/USP11/FEN1/STX3/TAF1C/REV3L/POLR3C/CSTF3/RPA2/SNAPC5/NUDT9/GMPR2/UMPS/POLR2A/POLD1/BCAM/CETN2/AAAS/DDB2/LIG1/SMAD5/GTF2H1/ELOA/NELFB/POLD3/GTF3C5/GTF2H3/TARBP2/POLR2D/TAF12/DCTN4/TYMS/POLR3GL/SAC3D1/ZWINT/UPF3B/POM121/TAF6/AK1/RAE1/TSG101/AK3/ALYREF/…
HALLMARK_FATTY_ACID_METABOLISM	154	-0.291431	-4.56829	0.000519481	0.00110522	0.000186142	7378	tags=71%, list=39%, signal=44%	ACSM3/ACSL4/MLYCD/ALDH3A2/CPOX/RETSAT/HSD17B7/PPARA/ADIPOR2/ALAD/ACSL5/ACOX1/GPD2/AUH/CRAT/ACOT2/ENO2/NSDHL/BCKDHB/CPT2/ACADVL/KMT5A/MCEE/BLVRA/GSTZ1/EPHX1/MAOA/RAP1GDS1/HMGCL/GCDH/HMGCS2/BPHL/ACSS1/ACADS/RDH11/HIBCH/D2HGDH/METAP1/ACADM/ACAT2/HMGCS1/HSD17B4/ECI2/NCAPH2/SUCLA2/ACAA1/CBR1/UROS/CPT1A/ACOT8/CCDC58/HADHB/DLST/ADSL/ALDH9A1/ALDH1A1/HSDL2/UGDH/NBN/CRYZ/LGALS1/HCCS/PDHB/NTHL1/SERINC1/SDHA…
HALLMARK_UV_RESPONSE_UP	155	-0.305799	-4.80633	0.000527704	0.00110522	0.000186142	6336	tags=68%, list=34%, signal=45%	CCNE1/CDKN1C/RRAD/WIZ/ASNS/PARP2/DGAT1/ENO2/AQP3/RFC4/CDC34/PRPF3/POLG2/PPAT/RXRB/PRKACA/GCH1/CYB5R1/CDK2/FEN1/EPHX1/MAOA/MMP14/CLTB/BTG3/IL6ST/C4BPB/ARRB2/CASP3/HYAL2/MARK2/BAK1/CHKA/LYN/ATP6V1C1/GAL/CCND3/STARD3/ALAS1/GGH/ACAA1/CNP/TST/GLS/NXF1/CDC5L/RHOB/MGAT1/TAP1/PPT1/SLC25A4/ATF3/MRPL23/AGO2/NUP58/UROD/TUBA4A/KLHDC3/STK25/PPIF/BTG2/ICAM1/CEBPG/PPP1R2/POLE3/YKT6/CREG1/SIGMAR1/CYB5B/BID/IRF1/…
HALLMARK_APOPTOSIS	158	-0.233532	-3.70852	0.000531067	0.00110522	0.000186142	9676	tags=65%, list=51%, signal=32%	TIMP3/TNF/IGF2R/MADD/CYLD/BCL2L2/RETSAT/BCL2L11/EGR3/CASP2/CASP1/TNFSF10/FAS/EMP1/ENO2/ERBB2/WEE1/CASP7/XIAP/CCND2/RARA/GCH1/CFLAR/FDXR/CDK2/SC5D/CASP6/BIRC3/PDCD4/BTG3/BRCA1/CASP3/PSEN1/PTK2/BCL10/PPP3R1/GSTM1/DFFA/CREBBP/SLC20A1/GADD45A/CDKN1B/TOP2A/IL18/ADD1/ERBB3/BNIP3L/CTNNB1/PEA15/CASP4/RHOB/TAP1/ROCK1/GSR/PPT1/CASP8/SAT1/DDIT3/PAK1/DNM1L/ATF3/PMAIP1/CDC25B/RHOT2/BTG2/EBP/RELA/BCL2L1/DNAJC3…
HALLMARK_HEME_METABOLISM	186	-0.180713	-3.09835	0.000610501	0.00110522	0.000186142	9353	tags=70%, list=50%, signal=36%	ICAM4/ABCB6/NR3C1/GCLC/SLC6A9/ACP5/XK/GYPC/CTNS/MXI1/RIOK3/PPP2R5B/EZH1/RANBP10/BMP2K/TRAK2/KDM7A/FOXJ2/RNF123/NNT/FECH/DMTN/MINPP1/NFE2L1/ATG4A/SELENBP1/PPOX/RBM5/CPOX/FBXO34/UCP2/RAP1GAP/DAAM1/SLC25A37/EPB41/BPGM/ALDH6A1/RNF19A/BACH1/ALAD/MOSPD1/SLC30A1/CLCN3/MBOAT2/ASNS/XPO7/SLC11A2/OPTN/MFHAS1/AQP3/LRP10/CCDC28A/GAPVD1/ELL2/ARHGEF12/USP15/NEK7/ENDOD1/CDR2/MOCOS/PIGQ/RCL1/RBM38/BLVRA/SLC10A3/S…
HALLMARK_ADIPOGENESIS	196	-0.315218	-5.56681	0.000621504	0.00110522	0.000186142	6424	tags=69%, list=34%, signal=46%	ADIPOR2/EPHX2/ATL2/ACOX1/GPD2/AGPAT3/STAT5A/DGAT1/CCNG2/CRAT/BCKDHA/RAB34/MCCC1/BCL6/CHUK/RREB1/DHRS7B/FAH/PFKFB3/CPT2/GPHN/VEGFB/PPP1R15B/TANK/SLC5A6/COQ5/SSPN/PLIN2/DLAT/PHYH/PPM1B/NABP1/PDCD4/SCARB1/GPAT4/CAVIN1/DHCR7/C3/ACADS/HIBCH/DNAJB9/QDPR/ACADM/ABCB8/RMDN3/STOM/BCL2L13/BAZ2A/GADD45A/AIFM1/IDH3A/ARAF/ESYT1/SLC25A10/DRAM2/ESRRA/PEMT/TST/PTCD3/PGM1/DHRS7/RNF11/CAT/ALDH2/SQOR/COQ9/PREB/CMBL/…
HALLMARK_MYC_TARGETS_V1	196	-0.738097	-13.0349	0.000621504	0.00110522	0.000186142	3495	tags=93%, list=19%, signal=77%	XPOT/RRP9/CUL1/TYMS/MCM5/MCM4/PRPS2/IFRD1/EXOSC7/USP1/UBE2E1/MRPL23/TARDBP/MRPL9/CDC20/ABCE1/TOMM70/PCNA/VBP1/KPNA2/HPRT1/NCBP2/TFDP1/POLE3/AIMP2/U2AF1/PSMD1/HDDC2/PWP1/FAM120A/EIF4E/PSMC6/RAD23B/SF3A1/SMARCC1/XPO1/SF3B3/STARD7/ETF1/PRPF31/UBA2/AP3S1/GOT2/NOP16/TXNL4A/DHX15/COPS5/VDAC3/EIF2S1/HNRNPD/MRPS18B/HDAC2/PSMD14/MYC/HNRNPR/SNRPA1/PABPC4/BUB3/EIF3B/PSMA2/SRSF1/CLNS1A/GLO1/GSPT1/DUT/PSMD3/E…
HALLMARK_ESTROGEN_RESPONSE_EARLY	197	-0.166613	-2.94363	0.00062422	0.00110522	0.000186142	12884	tags=86%, list=68%, signal=28%	MAPT/AREG/OLFML3/RET/SLC24A3/CBFA2T3/TJP3/CXCL12/THSD4/KRT13/SLC7A2/ADCY9/ABAT/MYBL1/PDZK1/RASGRP1/PTGES/P2RY2/FOXC1/REEP1/RAPGEFL1/BCL2/ANXA9/CALB2/GJA1/DLC1/UGCG/FKBP5/PDLIM3/DHRS2/MREG/AFF1/TUBB2B/TFAP2C/ADCY1/MAST4/SYNGR1/FCMR/PAPSS2/DEPTOR/MICB/RHOBTB3/KDM4B/TPBG/ABCA3/TTC39A/WFS1/TBC1D30/BCL11B/SH3BP5/ZNF185/SLC26A2/OVOL2/CELSR1/SLC27A2/CELSR2/SLC22A5/ASB13/SLC1A1/PRSS23/MYB/SLC1A4/PEX11A/I…
HALLMARK_ESTROGEN_RESPONSE_LATE	197	-0.165209	-2.91882	0.00062422	0.00110522	0.000186142	9428	tags=69%, list=50%, signal=35%	TPBG/ABCA3/LTF/WFS1/SERPINA3/HOMER2/SLC26A2/OVOL2/PLK4/FGFR3/SLC27A2/CELSR2/SLC22A5/PRSS23/MYB/SLC1A4/TNNC1/ATP2B4/IGFBP4/CA12/KIF20A/HR/KLK10/CISH/CAV1/ELOVL5/NAB2/STIL/ST6GALNAC2/IL17RB/TPD52L1/SULT2B1/HSPA4L/FRK/ALDH3A2/XRCC3/KCNK5/RAB31/JAK2/DLG5/OPN3/CLIC3/ST14/EGR3/RABEP1/CDH1/BATF/NRIP1/SNX10/FARP1/KLK11/CDC6/GINS2/AMFR/SEMA3B/METTL3/SLC29A1/SLC2A8/KRT19/GLA/TRIM29/NMU/MOCS2/RNASEH2A/PDCD4…
HALLMARK_MTORC1_SIGNALING	197	-0.402275	-7.10717	0.00062422	0.00110522	0.000186142	5951	tags=75%, list=32%, signal=52%	LDLR/TM7SF2/SCD/SRD5A1/NUP205/GLRX/PLK1/TBK1/NUFIP1/RPA1/MCM2/FDXR/GLA/SC5D/HMGCR/SLC2A1/UNG/SLC37A4/RRM2/GGA2/GSK3B/DHCR7/RDH11/DHFR/MTHFD2L/IFI30/GTF2H1/ACACA/ERO1A/P4HA1/QDPR/BHLHE40/G6PD/HMGCS1/RRP9/SQLE/TXNRD1/SKAP2/CYP51A1/GMPS/MCM4/USO1/PGM1/SLC7A5/INSIG1/PNO1/NFYC/IFRD1/ATP6V1D/PSMG1/GSR/AK4/DDIT3/ACSL3/LGMN/TUBG1/SORD/ADD3/HMBS/UCHL5/TES/GOT1/NFKBIB/TUBA4A/NMT1/TMEM97/BTG2/IMMT/EBP/ACTR3…
HALLMARK_P53_PATHWAY	197	-0.305174	-5.39165	0.00062422	0.00110522	0.000186142	9491	tags=83%, list=50%, signal=41%	APAF1/BMP2/DDIT4/CTSD/CSRNP2/DEF6/ANKRA2/VDR/F2R/SLC35D1/SPHK1/POLH/ABHD4/TGFA/SP1/RGS16/RAP2B/RALGDS/PHLDA3/CGRRF1/LIF/JAG2/FUCA1/CTSF/ACVR1B/ELP1/HMOX1/TGFB1/ERCC5/TPD52L1/ZMAT3/ADA/HSPA4L/SLC19A2/PDGFA/FBXW7/PLK2/RAB40C/RXRA/PITPNC1/TRAFD1/RETSAT/TRIB3/PTPRE/NOTCH1/ST14/HEXIM1/PRKAB1/CASP1/CCP110/RAD51C/CEBPA/RRAD/FAS/PIDD1/PTPN14/PPM1D/WRAP73/CCND2/GM2A/STEAP3/AEN/NDRG1/RNF19B/TP53/RHBDF2/FDX…
HALLMARK_G2M_CHECKPOINT	194	-0.466497	-8.16895	0.000625391	0.00110522	0.000186142	8508	tags=92%, list=45%, signal=51%	BUB1/ABL1/NDC80/SAP30/CCNF/TRAIP/KIF15/RAD54L/PRIM2/CENPA/NEK2/RBL1/STIL/TGFB1/RPS6KA5/CCNA2/FBXO5/AURKA/MAPK14/KIF4A/E2F1/PBK/CDC45/KIF23/HIRA/RASAL2/MARCKS/WRN/RACGAP1/KIF2C/TNPO2/TENT4A/POLE/MCM6/CCNB2/KIF11/NOTCH2/POLA2/HMMR/SMAD3/KATNA1/HOXC10/CDC6/GINS2/CDKN3/MAD2L1/LIG3/CHEK1/CASP8AP2/PLK1/BARD1/ORC5/PDS5B/INCENP/MYBL2/LMNB1/KMT5A/PML/MCM2/BRCA2/CCNT1/CDK1/ORC6/CHAF1A/E2F3/UPF1/KNL1/MAP3K2…
HALLMARK_HYPOXIA	195	-0.157154	-2.76667	0.000628141	0.00110522	0.000186142	11350	tags=78%, list=60%, signal=31%	DTNA/ALDOC/DCN/PPARGC1A/BCL2/STC1/AMPD3/SLC2A5/LOX/LARGE1/BGN/ENO3/HOXB9/RORA/TGFBI/PRKCA/PDK3/SDC2/PIM1/AKAP12/F3/DDIT4/TPBG/STBD1/NOCT/GCNT2/HS3ST1/NR3C1/SDC3/GPC4/ADORA2B/PGF/SERPINE1/NDST2/EFNA3/GBE1/MXI1/ADM/CA12/SAP30/CAV1/CXCR4/GAA/SLC6A6/SLC2A3/IGFBP3/TMEM45A/NDST1/GPC1/HMOX1/CSRP2/HK1/NFIL3/FOSL2/SULT2B1/KLHL24/PDK1/HK2/SELENBP1/ETS1/TIPARP/NEDD4L/TPST2/MAP3K1/KDM3A/GPC3/CDKN1C/B3GALT6/P…
HALLMARK_E2F_TARGETS	198	-0.489105	-8.6448	0.000630517	0.00110522	0.000186142	9174	tags=97%, list=49%, signal=51%	CDKN2C/GINS3/DEPDC1/SUV39H1/PLK4/BUB1B/KIF18B/DSCC1/MMS22L/SPC25/GINS4/SPC24/MXD3/CIT/GINS1/TRIP13/PRIM2/TIPIN/PSMC3IP/E2F8/SPAG5/DONSON/DLGAP5/MLH1/AURKA/CHEK2/ZW10/UBR7/TCF19/KIF4A/MSH2/PMS2/RACGAP1/MELK/KIF2C/RAD1/POLE/MCM6/CCNB2/CCP110/CCNE1/RAD51C/RAD50/RFC3/ING3/POLA2/HMMR/ASF1A/PAN2/ORC2/CDKN3/MAD2L1/CHEK1/NUP205/PPM1D/WEE1/PPP1R8/PLK1/BARD1/PDS5B/RAD51AP1/RPA1/MYBL2/DIAPH3/SMC6/CDCA3/LMNB…
HALLMARK_GLYCOLYSIS	198	-0.238743	-4.21972	0.000630517	0.00110522	0.000186142	9512	tags=77%, list=51%, signal=38%	TPST1/GLCE/DDIT4/TPBG/ABCB6/FBP2/GCLC/SDC3/DEPDC1/GPC4/ADORA2B/ME1/EFNA3/HOMER1/PAXIP1/MXI1/TGFA/B4GALT4/IDUA/KIF20A/SAP30/CAPN5/CXCR4/CHST12/CTH/IGFBP3/CENPA/GPC1/XYLT2/AURKA/HK2/LHPP/GNE/HS2ST1/CHPF2/MPI/GPC3/PHKA2/HMMR/B3GALT6/ECD/PAM/ANKZF1/SLC16A3/ENO2/NSDHL/GLRX/EGFR/BPNT1/PGM2/EXT2/GYS1/AGL/COG2/ZNF292/CDK1/GALK2/NT5E/MET/CASP6/QSOX1/RPE/FUT8/PRPS1/SDC1/SRD5A3/SLC37A4/UGP2/B4GALT7/P4HA2/SL…
HALLMARK_MITOTIC_SPINDLE	198	-0.372213	-6.57876	0.000630517	0.00110522	0.000186142	10202	tags=92%, list=54%, signal=43%	ESPL1/HOOK3/DST/PKD2/ARHGEF11/RASA1/CEP72/NIN/MYO9B/ALS2/ABR/AKAP13/LLGL1/ITSN1/TRIO/ARHGAP27/ARHGAP10/TTK/ARFGEF1/RAPGEF5/BUB1/ABL1/CLIP2/ARAP3/TUBGCP6/PLEKHG2/NDC80/CNTROB/PIF1/LATS1/ARHGAP29/ALMS1/KIF15/TUBD1/MARK4/NEK2/KIFAP3/RAPGEF6/APC/SOS1/TUBGCP5/TSC1/SUN2/DLGAP5/CNTRL/SASS6/CLASP1/HDAC6/FBXO5/AURKA/FSCN1/CEP192/ARHGEF3/CENPJ/KIF4A/TBCD/TUBGCP3/KIF23/CEP131/RASAL2/FGD4/MARCKS/BCAR1/GEMIN4…
HALLMARK_TNFA_SIGNALING_VIA_NFKB	198	-0.21843	-3.8607	0.000630517	0.00110522	0.000186142	5481	tags=55%, list=29%, signal=39%	PFKFB3/BIRC2/CLCF1/GCH1/TANK/RNF19B/CFLAR/DRAM1/F2RL1/NFAT5/NFKBIE/TNFSF9/BIRC3/PHLDA1/BTG3/IFNGR2/IL6ST/IL15RA/KLF6/YRDC/RIPK2/PDLIM5/NR4A2/GEM/TNIP1/IER5/BHLHE40/NFKB1/FOSL1/REL/TNFAIP3/TNFAIP2/B4GALT5/TNFAIP8/PMEPA1/GADD45A/TSC22D1/CCL20/IL18/NINJ1/B4GALT1/TRIP10/MAP3K8/FUT4/DUSP4/TRIB1/RHOB/KLF4/TAP1/ZC3H12A/CEBPB/ATP2B1/SAT1/HBEGF/TNIP2/ATF3/KDM6B/EHD1/HES1/DUSP2/NFKB2/EDN1/SDC4/SOCS3/CEBPD/…
HALLMARK_OXIDATIVE_PHOSPHORYLATION	200	-0.630786	-11.1888	0.000641026	0.00110522	0.000186142	4119	tags=87%, list=22%, signal=69%	COX11/PDP1/HTRA2/ATP6V1H/OAT/OGDH/ACADM/ATP6V1C1/MFN2/AIFM1/IDH3A/SUCLA2/ALAS1/ACAA1/MRPL35/PMPCA/CPT1A/OPA1/ACAT1/HADHB/DLST/NDUFS1/MPC1/ATP6V1D/MRPS30/SLC25A4/ATP6V1E1/HCCS/PDHB/MTX2/MRPS22/SLC25A11/TIMM9/SDHA/ATP6AP1/FH/ETFA/TOMM70/RHOT2/NQO2/DLD/ISCA1/ACO2/IMMT/IDH3G/ECI1/AFG3L2/MRPS11/GRPEL1/MRPL15/IDH1/SURF1/DECR1/ACAA2/IDH3B/NDUFA7/SUCLG1/GOT2/OXA1L/NDUFA9/FDX1/GLUD1/VDAC3/NDUFA8/VDAC2/HSD…
HALLMARK_INTERFERON_GAMMA_RESPONSE	198	-0.145599	-2.57343	0.00126103	0.00210172	0.000353974	13131	tags=86%, list=70%, signal=26%	CSF2RB/ST8SIA4/CD86/GPR18/TNFAIP6/SLAMF7/ZBP1/FCGR1A/IRF4/IFIT2/HERC6/IRF9/CXCL9/CFH/VCAM1/IL6/IL2RB/XCL1/CXCL10/FPR1/ITGB7/RTP4/IL10RA/CXCL11/STAT4/IL15/CCL2/FGL2/APOL6/AUTS2/PARP14/BANK1/NLRC5/IFIT3/PDE4B/EIF4E3/HLA-A/IFIH1/CD274/LCP2/PIM1/CMPK2/PLA2G4A/HLA-G/IRF5/IDO1/GZMA/NOD1/CD40/CD69/SLC25A28/TDRD7/RNF31/DHX58/IL7/CMTR1/IFNAR2/CCL5/CIITA/OAS2/IL4R/LATS2/C1S/RIPK1/RAPGEF6/OAS3/PTGS2/PARP12/…
HALLMARK_IL2_STAT5_SIGNALING	199	-0.139473	-2.47676	0.00189633	0.0030586	0.000515133	11743	tags=78%, list=62%, signal=30%	GUCY1B1/TNFRSF9/PTCH1/ETFBKMT/LRRC8C/CXCL10/CSF2/IL10RA/ITIH5/TTC39B/S100A1/BCL2/ADAM19/SNX9/GPR65/TNFRSF18/GLIPR2/CD48/FGL2/NCS1/ENO3/RHOH/AGER/SPP1/PTGER2/PRKCH/RORA/CST7/IL18R1/IKZF4/APLP1/PIM1/FLT3LG/BMP2/COCH/AMACR/DENND5A/IL1R2/ITGAV/PLAGL1/RGS16/NRP1/CISH/PRAF2/CSF1/BMPR2/PHTF2/SMPDL3A/LIF/SLC2A3/IL4R/SPRED2/SH3BGRL2/SPRY4/IGF1R/SOCS2/HOPX/LTB/NFIL3/EEF1AKMT1/FURIN/FAM126B/IGF2R/HK2/GBP4/P…
HALLMARK_XENOBIOTIC_METABOLISM	191	-0.112441	-1.95911	0.00551809	0.00862201	0.00145213	3228	tags=32%, list=17%, signal=27%	ALAS1/CBR1/PEMT/NINJ1/JUP/IRF8/SAR1B/LONP1/CNDP2/DHRS7/NQO1/HSD17B2/ALDH9A1/GSR/ASL/CAT/UGDH/CFB/GART/GSTM4/MTHFD1/ALDH2/PSMB10/PGD/SLC35B1/ID2/GSS/NMT1/MCCC2/TMEM97/ACO2/HPRT1/TMEM176B/ADH1C/ADH5/PGRMC1/IDH1/DHPS/ARPP19/TMBIM6/PTS/ATP2A2/REG1A/DDAH2/SHMT2/CYB5A/BLVRB/SLC1A5/PYCR1/ECH1/SPINT2/GSTO1/SERTAD1/MT2A/ACP1/COMT/SSR3/DDT/DCXR/AHCY/PTGES3
HALLMARK_EPITHELIAL_MESENCHYMAL_TRANSITION	198	0.141849	1.9217	0.00570342	0.00864155	0.00145542	9947	tags=64%, list=53%, signal=31%	LAMA3/VEGFA/PLAUR/PLOD2/BASP1/PRSS2/ECM1/SLC6A8/ITGB3/PTHLH/MMP3/FZD8/FBN2/ABI3BP/BDNF/FOXC2/SGCG/SGCD/COL11A1/PRRX1/SFRP1/SFRP4/NTM/COL8A2/COMP/OXTR/PCOLCE2/LRRC15/TNC/ECM2/PDGFRB/VEGFC/COL5A3/COL6A3/FGF2/SCG2/EDIL3/SPOCK1/MAGEE1/SLIT2/INHBA/WNT5A/CRLF1/GREM1/SNAI2/FBLN2/MFAP5/FAP/AREG/ADAM12/LAMC2/LOXL2/PTX3/FBN1/CDH6/CXCL12/COL12A1/CDH2/VCAM1/MATN3/PMP22/IL6/SLIT3/TFPI2/ITGA2/MATN2/COL5A1/FBLN…
HALLMARK_COMPLEMENT	200	-0.106922	-1.89658	0.00641026	0.00942685	0.00158768	12567	tags=79%, list=67%, signal=27%	MT3/F10/PIK3CG/C1QA/PIK3R5/DGKG/KYNU/CFH/IL6/TFPI2/APOBEC3F/CR2/DOCK4/PDGFB/SCG3/GATA3/GZMK/PLAT/SERPINB2/RASGRP1/ACTN2/ZEB1/PRSS36/WAS/ITGAM/FCN1/L3MBTL4/NOTCH4/FCER1G/DOCK10/GZMB/APOBEC3G/CASP5/PCLO/FN1/LRP1/CTSO/LCP2/PIM1/PLA2G4A/GZMA/SH2B3/F3/CTSD/CPQ/LTF/GNG2/LCK/SERPINE1/ME1/F5/CASP9/SPOCK2/CCL5/PIK3CA/DOCK9/C1S/ERAP2/AKAP10/RBSN/SRC/COL4A2/FYN/BRPF3/CPM/CTSV/HNF4A/JAK2/CDA/C1R/PRDM4/CASP1/…
HALLMARK_ALLOGRAFT_REJECTION	193	-0.103106	-1.79618	0.00876644	0.0125235	0.00210922	13220	tags=82%, list=70%, signal=25%	IL12A/SIT1/FASLG/RPL3L/CXCL13/STAB1/ST8SIA4/IFNG/CD86/TGFB2/SPI1/FCGR2B/IRF4/CD4/CRTAM/HLA-DOB/CXCL9/IL16/IL6/IL11/IL2RB/FGR/NCF4/TRAT1/ZAP70/KLRD1/PRKCB/DYRK3/CD247/IL12RB1/CXCR3/ITGAL/CD96/CFP/WAS/GPR65/MAP4K1/ITK/NLRP3/STAT4/TLR2/CD8B/IL15/CCL2/CD79A/GZMB/CD8A/PRF1/THY1/IKBKB/CD3G/FYB1/APBB1/CD2/ICOSLG/CD3D/HLA-A/ITGB2/LCP2/BCAT1/PRKCG/CD3E/HLA-G/GZMA/CD40/EREG/CCL4/NOS2/LCK/F2R/IL7/IL27RA/CD7…
HALLMARK_KRAS_SIGNALING_UP	196	-0.099554	-1.75814	0.0105656	0.0146744	0.00247148	12317	tags=77%, list=65%, signal=27%	LY96/ALDH1A2/CFH/GUCY1A1/TPH1/ITGA2/SPARCL1/SCG3/GPNMB/CSF2RA/PLAT/SCN1B/CXCL10/MMP11/CSF2/PLVAP/IL10RA/MYCN/LAT2/SPON1/TNNT2/FGF9/TMEM158/CAB39L/IL1RL2/PECAM1/MAP4K1/GNG11/MTMR10/FCER1G/GFPT2/BTC/CPE/PCP4/IL7R/APOD/SCG5/IKZF1/SPP1/VWA5A/PTCD2/G0S2/MAFB/GADD45G/ACE/LCP1/PTPRR/ETV1/ITGB2/ENG/PRDM1/NIN/CD37/AKAP12/BMP2/PLAU/DNMBP/SATB1/EREG/SERPINA3/MALL/CBL/GYPC/AMMECR1/MMD/ATG10/STRN/LAPTM5/RGS16…
HALLMARK_PANCREAS_BETA_CELLS	37	0.276681	1.86845	0.0124662	0.0168462	0.00283726	9685	tags=76%, list=51%, signal=37%	SLC2A2/GCG/PKLR/NEUROG3/DCX/FOXA2/NKX2-2/PCSK2/SST/NEUROD1/NKX6-1/PAX4/LMO2/GCK/ABCC8/INSM1/PCSK1/SCGN/AKT3/PAX6/CHGA/ISL1/PAK3/MAFB/FOXO1/PDX1/STXBP1/VDR
HALLMARK_MYOGENESIS	188	0.128189	1.70166	0.0208408	0.0274221	0.00461846	9541	tags=61%, list=51%, signal=30%	GSN/DAPK2/ITGB4/ABLIM1/GPX3/CDKN1A/VIPR1/MYL4/ACHE/SLC6A8/TNNI1/HSPB8/PGAM2/PPP1R3C/MYOZ1/PPFIA4/ACTC1/ACTN3/CACNG1/CASQ1/CASQ2/COX6A2/GJA5/MYF6/MYH2/MYL2/MYL3/NOS1/SGCA/SGCG/SLN/TNNT3/ANKRD2/SGCD/CDH13/KCNH1/PVALB/LDB3/SCHIP1/ACTA1/APLNR/RYR1/MB/EFS/CHRNA1/HSPB2/COL15A1/TCAP/CKM/MYH11/PKIA/COL6A3/FGF2/STC2/CACNA1H/CD36/CKMT2/ITGA7/KCNH2/MRAS/MYH3/PC/ADAM12/SH3BGR/PYGM/CAMK2B/MYBPC3/MYOM2/HRC/ATP…
HALLMARK_HEDGEHOG_SIGNALING	36	0.260664	1.735	0.0265071	0.0339835	0.00572353	11050	tags=83%, list=59%, signal=34%	VEGFA/VLDLR/ACHE/ETS2/GLI1/PLG/UNC5C/CNTFR/NRCAM/NKX6-1/SLIT1/SCG2/HEY2/L1CAM/RTN1/CDK5R1/CRMP1/AMOT/PTCH1/HEY1/OPHN1/THY1/NRP2/RASA1/SHH/TLE1/CELSR1/NRP1/LDB1/DPYSL2
HALLMARK_INTERFERON_ALPHA_RESPONSE	96	0.163592	1.66922	0.0329511	0.0411889	0.00693707	501	tags=17%, list=3%, signal=16%	DDX60/OASL/RSAD2/SAMD9/IFI27/ISG20/TENT5A/IRF7/IFI44/HELZ2/TXNIP/UBA7/SAMD9L/ISG15/MX1/LPAR6
HALLMARK_IL6_JAK_STAT3_SIGNALING	87	-0.138596	-1.61491	0.0373977	0.045607	0.00768118	14356	tags=91%, list=76%, signal=22%	CNTFR/PDGFC/IL3RA/IL9R/CCR1/CD36/EBI3/CD38/CXCL13/CSF2RB/ACVRL1/PIK3R5/IRF9/CXCL9/IL17RA/IL6/CSF2RA/CXCL10/CSF2/IL12RB1/LEPR/ITGA4/A2M/CXCL11/TLR2/IL18R1/CD14/PIM1/IL1R1/IL7/CBL/IL1R2/CSF1/IL4R/ACVR1B/HMOX1/TGFB1/IL17RB/LTB/PF4/TNF/STAT2/TYK2/FAS/PLA2G2A/TNFRSF1B/STAM2/OSMR/MYD88/TNFRSF1A/IL10RB/IFNGR2/IL6ST/IL15RA/TNFRSF21/BAK1/IFNAR1/STAT1/IL13RA1/PTPN1/MAP3K8/IL2RG/SOCS1/PTPN11/SOCS3/PTPN2/IFN…
HALLMARK_APICAL_JUNCTION	195	-0.0871501	-1.53427	0.040201	0.0478583	0.00806035	14793	tags=88%, list=79%, signal=19%	ACTG2/ALOX15B/NRAP/TRO/ITGA10/ADAM23/ADAMTS5/PARD6G/ITGA9/NEGR1/CADM2/DSC3/TRAF1/CDSN/SLIT2/CD34/AMIGO1/NFASC/CLDN11/NECTIN4/VWF/LAYN/KCNH2/CLDN14/CADM3/CD86/MADCAM1/SGCE/LAMC2/FBN1/CDH6/NLGN3/CLDN5/VCAM1/JAM3/ITGA2/SPEG/CTNND1/TMEM8B/AKT3/CDH15/CDH11/MMP2/NRTN/ACTN2/CLDN6/NLGN2/SHROOM2/PECAM1/CALB2/CLDN9/ICAM5/MYH10/THY1/MAPK11/AMIGO2/TGFBI/FLNC/FYB1/WNK4/THBS3/RASA1/GAMT/CD274/VCAN/TNFRSF11B/CE…
HALLMARK_INFLAMMATORY_RESPONSE	198	0.107253	1.45301	0.0846008	0.098373	0.0165681	10787	tags=65%, list=57%, signal=28%	MXD1/PTGER4/IL1B/PLAUR/CDKN1A/IRF7/MEP1A/SCARF1/FFAR2/TLR3/SLC28A2/KCNJ2/PROK2/CCL17/CHST2/TLR1/ITGB3/IL10/CX3CL1/GP1BA/PTGIR/CMKLR1/NDP/CCL7/SELE/TACR3/VIP/NPFFR2/CCL22/CSF3R/ADGRE1/LTA/MSR1/APLNR/NMUR1/KCNA3/TACR1/HAS2/MEFV/CALCRL/C3AR1/KCNMB2/SLAMF1/P2RX7/CCL24/NOD2/SELL/CCR7/AQP9/IL18RAP/INHBA/EBI3/STAB1/OSM/CSF3/OLR1/TNFAIP6/PIK3R5/MARCO/CXCL9/BDKRB1/CYBB/SLC7A2/IL6/IL2RB/IL1A/ROS1/TNFRSF9/C…
HALLMARK_NOTCH_SIGNALING	32	-0.197091	-1.38547	0.103517	0.117633	0.0198119	10665	tags=78%, list=57%, signal=34%	FZD1/ST3GAL6/PRKCA/FZD7/NOTCH3/JAG1/PSEN2/SAP30/DTX4/FZD5/MAML2/ARRB1/NOTCH1/NOTCH2/LFNG/DTX2/FBXW11/CUL1/HES1/KAT2A/CCND1/APH1A/PSENEN/RBX1/SKP1
HALLMARK_SPERMATOGENESIS	109	0.124485	1.33558	0.147543	0.163937	0.0276104	14391	tags=87%, list=76%, signal=21%	TLE4/CHFR/MEP1B/ELOVL3/TKTL1/GAPDHS/CHRM4/DCC/HBZ/MTNR1A/NOS1/NPY5R/TUBA3C/ZPBP/DDX25/THEG/GSG1/ADCYAP1/CCNA1/SNAP91/DPEP3/SHE/ALOX15/ART3/GRM8/IL13RA2/CLVS1/TULP2/CLGN/IL12RB2/DMC1/NEFH/GFI1/POMC/CRISP2/CNIH2/CAMK4/JAM3/GAD1/SCG3/SPATA6/PACRG/LDHC/NPHP1/TEKT2/ZC2HC1C/OAZ3/CCT6B/SLC2A5/HSPA1L/SCG5/PHF7/PCSK4/HSPA2/ACE/ACRBP/YBX2/TTK/BUB1/MLF1/LPIN1/BRAF/NEK2/TNNI3/IFT88/PGS1/HSPA4L/NCAPH/AURKA/RP…
HALLMARK_ANGIOGENESIS	36	0.192921	1.2841	0.176007	0.191312	0.032221	11496	tags=78%, list=61%, signal=30%	SLCO2A1/VEGFA/PGLYRP1/KCNJ8/PRG2/APOH/LPL/OLR1/THBD/FGFR1/CXCL6/COL5A2/VTN/STC1/POSTN/SPP1/LUM/SERPINA5/MSX1/FSTL1/VCAN/COL3A1/JAG1/ITGAV/NRP1/JAG2/PDGFA/PF4

## Sheet: Supp Table S4.2
Supplementary Table S4.2. The GSEA results of the chief cells.
Description	setSize	enrichmentScore	NES	pvalue	p.adjust	qvalues	rank	leading_edge	core_enrichment
HALLMARK_OXIDATIVE_PHOSPHORYLATION	200	0.301875	4.691	0.000151722	0.000610769	9.00081e-05	3339	tags=46%, list=18%, signal=38%	SLC25A6/NDUFS8/ATP5F1D/TIMM13/NDUFV1/ATP5MC1/ATP5MC2/CYC1/UQCRH/ATP5ME/ATP5MG/NDUFS7/LDHB/NDUFB7/NDUFB2/COX7B/COX4I1/UQCRQ/MRPS12/COX7C/NDUFA4/NDUFS6/COX6C/UQCRB/UQCR11/NDUFA2/COX6B1/NDUFA3/CYCS/ATP5MF/COX8A/COX5A/UQCRC1/GPI/ATP5MC3/TIMM8B/ATP5F1B/COX6A1/PHB2/HSPA9/ATP5F1E/LRPPRC/MRPS15/NDUFB6/ATP5PD/COX5B/TIMM10/NDUFB1/SLC25A5/COX7A2/NQO2/GPX4/ATP5PO/IDH2/NDUFAB1/MRPL11/NDUFC1/POLR2F/NDUFB8/UQCR…
HALLMARK_MTORC1_SIGNALING	197	0.229106	3.53041	0.000152253	0.000610769	9.00081e-05	3543	tags=40%, list=19%, signal=32%	HSPE1/PPIA/GAPDH/HSPD1/TPI1/ATP5MC1/ENO1/TOMM40/SDF2L1/DDX39A/IDI1/HSP90B1/PPP1R15A/PIK3R3/RRM2/GPI/FKBP2/BTG2/HSPA9/CACYBP/TFRC/SERPINH1/HSPA5/TMEM97/CCT6A/CALR/MCM4/GOT1/SLC2A3/PHGDH/CANX/SQLE/STIP1/PLK1/MTHFD2/ELOVL5/CXCR4/SERP1/HSPA4/INSIG1/TCEA1/SLC7A5/CCNF/CORO1A/AURKA/ITGB2/SLC1A4/GGA2/MCM2/SLA/PDAP1/TUBG1/CTSC/IGFBP5/TM7SF2/STC1/FADS1/PSMC4/BUB1/CFP/DHCR24/CYP51A1/PNO1/GMPS/ACACA/ALDOA/RR…
HALLMARK_ALLOGRAFT_REJECTION	193	0.212981	3.25259	0.0001523	0.000610769	9.00081e-05	4851	tags=45%, list=26%, signal=34%	RPS19/RPS9/RPS3A/RPL39/RPL9/CD74/NPM1/EIF5A/EIF3J/NME1/BRCA1/SOCS1/EIF3A/SRGN/BCL3/HLA-DRA/FLNA/PTPRC/ICAM1/CCL5/LCP2/CCL4/HCLS1/CD3E/GZMA/GCNT1/EIF3D/MRPL3/ITGB2/CD3D/ABCE1/CD2/CD3G/HLA-DMA/TGFB1/FYB1/CDKN2A/PRF1/APBB1/THY1/GZMB/CCL2/LCK/CD8A/WAS/HIF1A/CD8B/NLRP3/STAT4/CFP/GPR65/TLR2/ITK/MAP4K1/CD247/FGR/ITGAL/IL27RA/CD96/PRKCB/DYRK3/IL16/PTPN6/CCND3/BCAT1/IL6/IL2RB/KLRD1/ZAP70/TNF/CD4/IRF4/NCF4…
HALLMARK_G2M_CHECKPOINT	194	0.531701	8.1344	0.0001523	0.000610769	9.00081e-05	4126	tags=73%, list=22%, signal=58%	HSPA8/NCL/HMGN2/ILF3/TRA2B/MT2A/SRSF10/MKI67/UBE2S/NUSAP1/SRSF2/NASP/KIF22/TOP2A/HNRNPU/CKS2/CENPF/SNRPD1/SFPQ/DDX39A/STMN1/CDC20/SMC4/NOLC1/TPX2/TMPO/KIF20B/AURKB/BRCA2/PRC1/KPNA2/TROAP/SLC12A2/NSD2/CDK1/UBE2C/TACC3/MYC/PTTG1/KNL1/INCENP/CDK4/BIRC5/DTYMK/ATF5/ODC1/ORC6/BCL3/HMMR/MCM5/CENPE/CHAF1A/AMD1/PRPF4B/SMC2/KIF2C/MYBL2/CDC6/KIF11/LBR/SQLE/E2F3/FBXO5/KIF15/PLK1/KIF23/G3BP1/E2F1/KIF4A/EZH2/S…
HALLMARK_E2F_TARGETS	198	0.595876	9.19455	0.000152625	0.000610769	9.00081e-05	2716	tags=72%, list=14%, signal=62%	PA2G4/ILF3/TUBB/TRA2B/MKI67/NOP56/UBE2S/HELLS/SRSF2/MCM7/POLD2/PNN/RAN/HMGB2/NASP/WDR90/KIF22/TOP2A/TK1/NAA38/CKS2/DNMT1/ASF1B/DDX39A/RANBP1/STMN1/DEK/CDC20/SMC4/NME1/NOLC1/TMPO/BRCA1/AURKB/BRCA2/DUT/RRM2/SNRPB/PRKDC/DIAPH3/LIG1/KPNA2/CDK1/TACC3/MYC/PTTG1/ATAD2/TFRC/CDK4/BIRC5/SSRP1/POLD1/CENPM/MCM4/PRDX4/NAP1L1/ORC6/HMMR/MCM5/CENPE/POLD3/LUC7L3/CDCA8/RBBP7/KIF2C/MYBL2/DCTPP1/LBR/CTPS1/SHMT1/CBX5…
HALLMARK_EPITHELIAL_MESENCHYMAL_TRANSITION	198	0.246604	3.80518	0.000152625	0.000610769	9.00081e-05	6951	tags=60%, list=37%, signal=38%	IGFBP2/JUN/PPIB/GADD45B/MCM7/CD44/VIM/ID2/THBS1/TPM2/TIMP3/SERPINH1/CXCL8/NNMT/FMOD/LGALS1/FLNA/COL1A1/CXCL1/LOXL1/SPARC/EMP3/SNTB1/MGP/FN1/MYL9/HTRA1/COL3A1/COL1A2/FERMT2/SERPINE1/ITGA5/COL6A2/GLIPR1/VCAN/TGFB1/TGFBI/WIPF1/BGN/THY1/MSX1/POSTN/CTHRC1/LOX/P3H1/CALD1/CADM1/PDLIM4/DPYSL3/LAMA2/APLP1/ACTA2/DAB2/GAS1/TPM1/MYLK/RGS4/SERPINE2/DCN/COL7A1/COL4A1/SLIT3/COL5A1/MMP2/SPP1/COL5A2/VCAM1/IL6/TFP…
HALLMARK_MITOTIC_SPINDLE	198	0.230695	3.55969	0.000152625	0.000610769	9.00081e-05	2815	tags=36%, list=15%, signal=31%	NUSAP1/KIF22/TOP2A/CENPF/SMC4/TPX2/KIF20B/BRCA2/PRC1/CDK1/KNTC1/LRPPRC/ANLN/INCENP/BIRC5/FARP1/CDC42EP1/UXT/CENPE/CENPJ/FLNA/KIF2C/SORBS2/KIF11/PIF1/CKAP5/FBXO5/CCDC88A/KIF15/PLK1/KIF23/SASS6/BIN1/SAC3D1/PCNT/KIF4A/CEP131/DLGAP5/SMC1A/RAPGEF6/MID1IP1/YWHAE/ARAP3/RFC1/NDC80/NEK2/AURKA/ARHGAP4/DLG1/LMNB1/GEMIN4/CNTROB/CEP250/ECT2/NUMA1/MYH10/TUBGCP5/TUBGCP6/CCNB2/CDK5RAP2/TTK/RACGAP1/ALMS1/CNTRL/CE…
HALLMARK_MYC_TARGETS_V1	196	0.553164	8.48932	0.000152812	0.000610769	9.00081e-05	2700	tags=67%, list=14%, signal=58%	RPS2/RPS3/RPLP0/RPS5/RPL6/RPL14/RPL22/HSP90AB1/RPL34/HSPE1/RPL18/PPIA/RACK1/HNRNPA1/EEF1B2/RPS6/SNRPD2/SRSF7/HSPD1/DDX21/PA2G4/NPM1/TRA2B/NOP56/RPS10/FBL/CYC1/SRSF2/TUFM/MCM7/PHB/POLD2/RAN/TRIM28/DDX18/SERBP1/NHP2/HNRNPA2B1/SRSF3/HNRNPU/LSM7/EIF3J/GNL3/SNRPG/SNRPD1/SRM/RANBP1/DEK/SET/IMPDH2/CDC20/EIF3B/CCT2/NME1/NOLC1/PABPC1/COX5A/RSL1D1/DUT/CCT4/HNRNPA3/CCT3/PTGES3/PSMA7/PSMB3/KPNA2/C1QBP/HNRNPC…
HALLMARK_DNA_REPAIR	150	0.2009	2.72237	0.000158504	0.000610769	9.00081e-05	4026	tags=40%, list=21%, signal=32%	APRT/IMPDH2/NME1/POLR2I/DUT/ZWINT/LIG1/ARL6IP1/POLR2E/NME3/POLR1D/REV3L/SSRP1/POLD1/TYMS/POLD3/GPX4/ADRM1/FEN1/SAC3D1/POLR2F/RFC4/HCLS1/TAF1C/BCAM/DDB2/CCNO/MPC2/RFC2/SF3A3/RFC3/RBX1/POLR1C/POLA1/PCNA/GUK1/PRIM1/TP53/POLA2/PDE4B/DAD1/UPF3B/XPC/ADA/POLR2A/SURF1/DDB1/RFC5/AK1/NELFE/RPA3/MRPL40/ERCC2/POLH/GTF2F1/POLR2H/CSTF3/SMAD5/POM121/POLE4
HALLMARK_UNFOLDED_PROTEIN_RESPONSE	110	0.230449	2.70804	0.000162787	0.000610769	9.00081e-05	3579	tags=40%, list=19%, signal=33%	RPS14/NPM1/FUS/NOP56/EEF2/TSPYL2/NHP2/HSP90B1/BANF1/NOLC1/HSPA9/HSPA5/CALR/EIF4A3/EIF4EBP1/EIF4A1/LSM4/PDIA6/EXOSC2/BAG3/MTHFD2/IMP3/SERP1/EXOSC5/SLC7A5/NOP14/SLC1A4/GEMIN4/ATF3/KHSRP/DKC1/EIF2S1/HERPUD1/FKBP14/CCL2/DNAJA4/SRPRB/HYOU1/RRP9/EXOSC4/NFYA/XBP1/SPCS1/CXXC1
HALLMARK_MYC_TARGETS_V2	58	0.646868	5.61229	0.000170242	0.000610769	9.00081e-05	3335	tags=81%, list=18%, signal=67%	HSPE1/HSPD1/PA2G4/NPM1/NOP56/PHB/WDR74/DDX18/GNL3/SRM/DUSP2/TCOF1/NOLC1/IMP4/CBX3/MYC/TMEM97/CDK4/MCM4/RRP12/MCM5/WDR43/NOP16/NOP2/DCTPP1/MRTO4/PUS1/PLK1/FARSA/PPAN/PPRC1/MYBBP1A/MAP3K6/EXOSC5/TBRG4/GRWD1/NDUFAF4/NOC4L/PLK4/RABEPK/SLC29A2/MPHOSPH10/AIMP2/RRP9/LAS1L/PRMT3/SUPV3L1
HALLMARK_TGF_BETA_SIGNALING	54	-0.341113	-3.02973	0.000238379	0.000610769	9.00081e-05	2599	tags=50%, list=14%, signal=43%	HIPK2/FNTA/TGFBR1/ACVR1/SKIL/TGIF1/PPP1CA/APC/SMURF1/BCAR3/PMEPA1/BMP2/PPM1A/NCOR2/UBE2D3/BMPR2/TJP1/FURIN/XIAP/HDAC1/RHOA/ID1/CTNNB1/SPTBN1/SMAD3/IFNGR2/CDH1
HALLMARK_INTERFERON_ALPHA_RESPONSE	96	-0.509059	-6.00675	0.00025582	0.000610769	9.00081e-05	3154	tags=70%, list=17%, signal=58%	IL15/IL7/IFIT2/CASP1/CNP/PROCR/TRIM26/TMEM140/IRF1/IRF2/TRIM21/BST2/IFIH1/MVB12A/PSMB8/HERC6/TDRD7/RIPK2/CCRL2/TRIM14/RTP4/CMPK2/IFI44/LAP3/USP18/IRF9/PSMB9/NMI/IFI44L/MOV10/STAT2/NUB1/EIF2AK2/SP110/GBP4/IFIT3/IL4R/ADAR/TRAFD1/UBA7/TRIM25/UBE2L6/TENT5A/SAMD9L/IFI35/GBP2/EPSTI1/PARP9/PLSCR1/HELZ2/LGALS3BP/PARP12/TAP1/RSAD2/PARP14/MX1/TXNIP/SAMD9/IRF7/HLA-C/OAS1/B2M/ISG15/ISG20/OASL/DDX60/IFI27
HALLMARK_PROTEIN_SECRETION	95	-0.491862	-5.76482	0.000255951	0.000610769	9.00081e-05	4819	tags=76%, list=26%, signal=57%	ARF1/ARFGEF2/CLTA/GBF1/SCRN1/AP3B1/OCRL/ATP7A/PAM/CLN5/MAPK1/AP2M1/STAM/ATP6V1H/SNX2/SCAMP1/VAMP4/YIPF6/KIF1B/VAMP7/VPS4B/AP2B1/COPE/TMED10/GALC/SEC31A/TMED2/BET1/SSPN/RAB9A/AP1G1/MON2/TOM1L1/NAPA/ADAM10/RPS6KA3/LAMP2/SEC22B/YKT6/GOSR2/TMX1/ARFIP1/COPB1/NAPG/COPB2/RAB14/IGF2R/RAB2A/SEC24D/USO1/EGFR/CLCN3/CLTC/RER1/CAV2/AP3S1/STX12/SNAP23/ARFGEF1/TPD52/RAB22A/RAB5A/VAMP3/ICA1/ARFGAP3/ARCN1/STX7/CD…
HALLMARK_PI3K_AKT_MTOR_SIGNALING	104	-0.249244	-3.05554	0.000259943	0.000610769	9.00081e-05	5736	tags=57%, list=30%, signal=40%	TIAM1/IRAK4/RAF1/PDK1/PIKFYVE/NFKBIB/ARF1/MAP3K7/AKT1/MAPKAP1/SQSTM1/DDIT3/CDKN1B/EIF4E/RIT1/UBE2N/MAPK1/DUSP3/AP2M1/SMAD2/TRIB3/TSC2/YWHAB/ATF1/PPP2R1B/GRK2/PTEN/PTPN11/NCK1/PAK4/GSK3B/ACTR2/MAPK8/CFL1/PPP1CA/MKNK1/RPS6KA3/TBK1/ARPC3/GRB2/RIPK1/IL2RG/RPS6KA1/UBE2D3/ARHGDIA/EGFR/STAT2/DAPP1/CLTC/RALB/MAP2K3/SLC2A1/CAB39/ACTR3/RAC1/MYD88/TNFRSF1A/SFN/CDKN1A
HALLMARK_APOPTOSIS	158	-0.188034	-2.84959	0.000276396	0.000610769	9.00081e-05	4290	tags=44%, list=23%, signal=34%	PSEN2/CASP8/SQSTM1/DDIT3/CDKN1B/FDXR/CASP2/DNAJC3/BCAP31/GADD45A/APP/HMOX1/CCND1/BID/BCL2L2/ENO2/PEA15/CASP1/MADD/EBP/IRF1/RHOB/DAP/PPP3R1/RELA/CASP6/SPTAN1/PPP2R5B/ADD1/RNASEL/CASP3/CASP9/IL18/ROCK1/DPYD/IL1B/BMP2/GPX3/IGF2R/PTK2/CASP7/BNIP3L/IFNGR1/SAT1/TIMP1/CASP4/PSEN1/EMP1/XIAP/NEDD9/PAK1/BCL2L1/ERBB2/TNFSF10/CTNNB1/TIMP2/LGALS3/ERBB3/RETSAT/VDAC2/ANXA1/BCL10/BIRC3/TAP1/CFLAR/TXNIP/CDKN1A/IS…
HALLMARK_HEME_METABOLISM	186	-0.224256	-3.71753	0.000286041	0.000610769	9.00081e-05	4712	tags=49%, list=25%, signal=37%	SLC11A2/ANK1/MYL4/NUDT4/MINPP1/HDGF/SLC25A37/RCL1/RNF123/MPP1/ALAD/BTRC/RBM5/SLC30A10/BPGM/ASNS/DMTN/MOCOS/PSMD9/UBAC1/DAAM1/SELENBP1/ATG4A/DCAF11/CCDC28A/TSPAN5/MXI1/MOSPD1/TMEM9B/DCUN1D1/ABCG2/IGSF3/PGLS/BACH1/MARK3/CDR2/PPP2R5B/SLC10A3/FBXO7/ADD1/P4HA2/YPEL5/GCLM/HAGH/TOP1/RNF19A/BLVRB/PICALM/LAMP2/CIR1/EPB41/ARHGEF12/SIDT2/MGST3/SEC14L1/NEK7/FBXO34/HEBP1/SMOX/CLCN3/MBOAT2/GCLC/BNIP3L/EIF2AK1/…
HALLMARK_HYPOXIA	195	-0.191937	-3.25674	0.00028885	0.000610769	9.00081e-05	6116	tags=53%, list=32%, signal=36%	SRPX/HDLBP/NFIL3/ADORA2B/GPC4/FAM162A/TNFAIP3/SLC6A6/RBPJ/EDN2/PGK1/MAFF/PDK1/PFKL/KLF7/PCK1/NAGK/HEXA/STBD1/LARGE1/VLDLR/AKAP12/ANKZF1/PFKFB3/EFNA3/SCARB1/IGFBP3/VHL/AK4/SLC25A1/DDIT3/CDKN1B/LDHA/ATP7A/WSB1/ETS1/PAM/GBE1/HK1/SLC2A5/UGP2/HMOX1/PGM2/LXN/NDST1/DUSP1/SLC37A4/KDM3A/TPST2/SELENBP1/GAA/ENO2/AMPD3/EXT1/PRKCA/MXI1/SULT2B1/ALDOB/ZFP36/KDELR3/KLHL24/CASP6/ADM/P4HA1/NEDD4L/TPBG/P4HA2/TIPARP…
HALLMARK_ADIPOGENESIS	196	-0.177512	-3.02205	0.000289184	0.000610769	9.00081e-05	4641	tags=44%, list=25%, signal=33%	SUCLG1/RMDN3/REEP6/PFKFB3/SCARB1/IDH3A/G3BP2/PEX14/SLC25A1/AK2/ESRRA/CPT2/ABCB8/ACADM/GBE1/MRPL15/GADD45A/COQ9/PPM1B/REEP5/ACO2/TALDO1/YWHAG/PREB/MIGA2/ADCY6/MTCH2/ME1/COQ5/ELOVL6/ELMOD3/SULT1A1/SDHC/PHYH/UBQLN1/DNAJB9/GPAT4/SOWAHC/DLAT/SSPN/DRAM2/SDHB/GHITM/JAGN1/CRAT/NABP1/CCNG2/PIM3/MGST3/PPP1R15B/RNF11/BCL2L13/ACAA2/TANK/DECR1/DLD/NDUFA5/GPD2/RREB1/GPX3/ITSN1/ACADS/CD151/BAZ2A/AGPAT3/CMBL/MAP…
HALLMARK_GLYCOLYSIS	198	-0.173832	-2.96838	0.000289855	0.000610769	9.00081e-05	6798	tags=55%, list=36%, signal=36%	SLC25A13/SOX9/SAP30/LHPP/CTH/ECD/PRPS1/NANP/RPE/TPST1/HDLBP/PC/ADORA2B/GPC4/FAM162A/PGK1/TGFA/CHST6/PMM2/MDH1/FUT8/ME2/PLOD2/VLDLR/TFF3/ANKZF1/NOL3/GOT2/EFNA3/SPAG4/IGFBP3/GUSB/AK4/ALG1/LDHA/NSDHL/PGAM1/HAX1/PAM/NDUFV3/UGP2/MPI/GNPDA1/PGM2/SLC37A4/AGRN/TALDO1/CLN6/GALK2/AGL/ENO2/GLCE/ME1/EXT1/ARPP19/MXI1/PYGB/PKP2/CHPF/SDHC/EXT2/ELF3/PGLS/ALDOB/KDELR3/CLDN3/ALDH9A1/CASP6/BPNT1/P4HA1/B4GALT1/TPBG/…
HALLMARK_INTERFERON_GAMMA_RESPONSE	198	-0.303618	-5.18462	0.000289855	0.000610769	9.00081e-05	3154	tags=49%, list=17%, signal=42%	IL15/IL7/PTPN2/SRI/IFIT2/ZBP1/CASP1/ISOC1/TRIM26/IRF1/IRF2/VAMP5/CD274/TRIM21/IL15RA/BST2/NCOA3/IFIH1/CASP3/SSPN/PSMB8/HERC6/HLA-G/TDRD7/RIPK2/TRIM14/RTP4/CMPK2/IFI44/RIPK1/LAP3/USP18/DDX58/IRF9/PSMB9/NMI/IFI44L/IFIT1/CFB/PELI1/CASP7/STAT2/JAK2/PFKP/EIF2AK2/SP110/CASP4/GBP4/IFIT3/IL4R/SECTM1/PML/ADAR/TRAFD1/ZNFX1/TRIM25/PSMB10/OAS2/UBE2L6/PIM1/NAMPT/NLRC5/RBCK1/SPPL2A/SAMD9L/UPP1/IFI35/TNFSF10/ST…
HALLMARK_TNFA_SIGNALING_VIA_NFKB	198	-0.172341	-2.94292	0.000289855	0.000610769	9.00081e-05	3576	tags=38%, list=19%, signal=31%	SIK1/NFE2L2/GADD45A/CCND1/DUSP1/NFKB2/CEBPD/KLF4/CCL20/RCAN1/ZC3H12A/IFIT2/TNFAIP8/TUBB2A/PHLDA1/IRF1/RHOB/LITAF/SERPINB8/ZFP36/IL15RA/KYNU/CLCF1/RELA/IFIH1/B4GALT1/IL18/TGIF1/RIPK2/CCRL2/TNIP2/TIPARP/LDLR/TRIB1/EHD1/IL1B/DUSP4/RNF19B/PMEPA1/IRS2/TANK/DDX58/BMP2/DUSP5/MARCKS/B4GALT5/FOSL1/PTGER4/SAT1/TSC22D1/MAP2K3/BHLHE40/EFNA1/NAMPT/BIRC2/F3/SDC4/JAG1/FOSL2/KLF2/TNIP1/SMAD3/IFNGR2/F2RL1/BIRC3/T…
HALLMARK_ESTROGEN_RESPONSE_EARLY	197	-0.17452	-2.97006	0.000291206	0.000610769	9.00081e-05	5260	tags=47%, list=28%, signal=34%	INPP5F/AKAP1/PDZK1/ABCA3/GAB2/ADD3/NADSYN1/P2RY2/SLC16A1/OPN3/UNC119/SLC27A2/TFF3/SLC39A6/SVIL/SCARB1/PODXL/WFS1/SLC22A5/ESRP2/ASB13/DEPTOR/ELF1/RAB31/SNX24/RBBP8/KLK10/ADCY9/FKBP5/CCND1/WWC1/KDM4B/MINDY1/KLF4/MREG/PEX11A/RPS6KA2/MSMB/SYBU/KRT15/SULT2B1/ELF3/KCNK5/CHPT1/TMEM164/AFF1/BAG1/ITPK1/B4GALT1/ZNF185/TPBG/MED13L/PPIF/TIPARP/BLVRB/TTC39A/TSKU/SLC9A3R1/SLC1A1/NCOR2/FRK/SLC37A1/AMFR/TGM2/DYN…
HALLMARK_COMPLEMENT	200	-0.193629	-3.31093	0.000293169	0.000610769	9.00081e-05	3297	tags=38%, list=18%, signal=32%	CTSO/PDP1/CSRP1/CPM/PRDM4/GCA/ME1/C2/USP16/DPP4/CASP1/RNF4/MSRB1/SIRT6/GNB2/LRP1/IRF1/APOA4/IRF2/LTA4H/DUSP6/KYNU/FDX1/DYRK2/S100A13/CASP3/CASP9/PPP4C/CASP10/LAMP2/EHD1/RABIF/GRB2/LAP3/CBLB/GMFB/CDA/STX4/PPP2CB/MMP15/XPNPEP1/ERAP2/GNAI3/DUSP5/PSMB9/GPD2/CALM3/ANG/CFB/C4BPB/CASP7/JAK2/USP15/TIMP1/CASP4/PSEN1/LYN/MMP14/PIM1/RHOG/HNF4A/F3/CTSB/CA2/SRC/TIMP2/LGALS3/PLSCR1/PRSS3/CTSS/CTSD/ADAM9/CD55/P…
HALLMARK_UV_RESPONSE_UP	155	0.188203	2.58697	0.000315607	0.000631214	9.30209e-05	2421	tags=30%, list=13%, signal=26%	IGFBP2/DNAJB1/DDX21/FOSB/CXCL2/DNAJA1/NFKBIA/HNRNPU/AP2S1/JUNB/FOS/NR4A1/CDKN1C/BTG1/FKBP4/EIF5/BTG2/TFRC/SOD2/HSPA2/GCH1/MRPL23/POLG2/AMD1/POLE3/NXF1/PSMC3/STIP1/ICAM1/BSG/FEN1/NUP58/PARP2/RFC4/RRAD/CTSV/NPTX2/PDAP1/FGF18/ATF3/EIF2S3/UROD/MSX1/CLCN2/PDLIM3/PPT1
HALLMARK_P53_PATHWAY	197	0.154752	2.38465	0.000609013	0.00114101	0.000168148	4022	tags=35%, list=21%, signal=27%	RPS12/RPL36/RPL18/RACK1/JUN/TSPYL2/IER3/LDHB/DCXR/FOS/PPP1R15A/ZFP36L1/SOCS1/BTG1/BTG2/COQ8A/HINT1/CD81/RAD9A/PIDD1/NOL8/S100A10/GPX2/DNTTIP2/TNFSF9/SLC19A2/BAIAP2/PLK3/RPS27L/TPD52L1/RRAD/DDB2/CTSF/HBEGF/BAX/TOB1/TGFB1/PCNA/CDKN2A/ATF3/TP53/CCP110/HRAS/S100A4/MXD4/AEN/IER5/CSRNP2/XPC/ADA/CYFIP2/NINJ1/PTPN14/AK1/HSPA4L/CCNG1/PVT1/RCHY1/ZBTB16/CCND3/CDKN2AIP/RGS16/POLH/NOTCH1/RAD51C/SESN1/POM121/C…
HALLMARK_KRAS_SIGNALING_DN	178	0.159048	2.34156	0.000616143	0.00114101	0.000168148	8615	tags=61%, list=46%, signal=33%	IGFBP2/MSH5/BTG2/COQ8A/TENT5C/GPRC5C/KCNE2/SLC16A7/EDN1/GP2/IDUA/SELENOP/GAMT/YBX2/ATP4A/RIBC2/ARHGDIG/CDKAL1/FGGY/BARD1/CELSR2/RGS11/CAMK1D/NR4A2/CCDC106/UPK3B/NR6A1/SGK1/DTNB/LFNG/FGFR3/SPTBN2/ZBTB16/TGM1/SERPINB2/YPEL1/C5/TENM2/CACNA1F/CPA2/KRT4/CYP39A1/IFNG/SLC38A3/TGFB2/LGALS7/PDCD1/COPZ2/TCF7L1/ADRA2C/CPB1/KRT13/STAG3/FGF22/COL2A1/NPHS1/GPR3/CNTFR/HTR1B/BMPR1B/GPR19/MEFV/EFHD1/KCNQ2/PAX4/CK…
HALLMARK_MYOGENESIS	188	0.156936	2.36563	0.00076476	0.00136564	0.000201253	8245	tags=58%, list=44%, signal=33%	CLU/GADD45B/EPHB3/TPM2/CKB/FDPS/SMTN/IGFBP7/MYL6B/COL1A1/SPDEF/SPARC/SYNGR2/BIN1/LSP1/COL3A1/DMPK/TPD52L1/HBEGF/PDE4DIP/COL6A2/WWTR1/TGFB1/FHL1/AEBP1/ACTN2/NCAM1/DMD/NAV2/PRNP/LAMA2/ACSL1/TPM3/SORBS1/CFD/MEF2C/MYLPF/MYLK/FST/ENO3/CRYAB/AK1/IGF1/COX7A1/MAPRE3/SCD/PTP4A3/PTGIS/FXYD1/SOD3/DES/NOTCH1/APOD/TAGLN/MRAS/GNAO1/DTNA/ADAM12/TNNC1/REEP1/CAMK2B/CD36/CKMT2/MYH3/HSPB8/CACNA1H/SPEG/COL6A3/COL15A…
HALLMARK_FATTY_ACID_METABOLISM	154	-0.171512	-2.56562	0.000822368	0.00141788	0.00020895	4641	tags=44%, list=25%, signal=33%	SUCLG1/OSTC/REEP6/BCKDHB/METAP1/XIST/GPD1/ALAD/UGDH/PRDX6/PDHB/SLC22A5/RDH11/CPT2/LDHA/NSDHL/MAOA/SUCLG2/ACADM/NBN/NTHL1/ACO2/BPHL/KMT5A/AUH/ENO2/ME1/PPARA/SDHC/CRYZ/ETFDH/ALDH9A1/FABP2/HCCS/HSD17B4/ACOT8/CRAT/GABARAPL1/SDHD/HADHB/ACAA2/DLST/DECR1/ALDH3A2/DLD/GPD2/SDHA/PTS/ACADS/CBR1/HMGCL/ACOX1/FABP1/HSD17B11/SERINC1/VNN1/ACAA1/UBE2L6/ADIPOR2/YWHAH/TP53INP2/CA2/RETSAT/ACADVL/ACSL5/MGLL/HPGD
HALLMARK_SPERMATOGENESIS	109	0.199536	2.33105	0.0011423	0.00182322	0.000268685	8643	tags=65%, list=46%, signal=35%	SLC12A2/CDK1/HSPA2/KIF2C/PEBP1/PARP2/EZH2/RFC4/PRKAR2A/NCAPH/RPL39L/NEK2/CDKN3/AURKA/CLPB/DBF4/YBX2/MLF1/SCG5/CCNB2/TTK/COIL/BUB1/MLLT10/MTOR/ACE/SCG3/HSPA4L/PCSK4/PACRG/SPATA6/CRISP2/POMC/CAMK4/NEFH/RAD17/DMC1/JAM3/SIRT1/CLGN/IL12RB2/GFI1/CNIH2/TEKT2/PHKG2/PCSK1N/ART3/NPHP1/HSPA1L/PHF7/SHE/LDHC/CCNA1/SNAP91/DPEP3/GAD1/PIAS2/GRM8/IL13RA2/ZC2HC1C/TOPBP1/DCC/HBZ/MTNR1A/NOS1/NPY5R/TUBA3C/ZPBP/DDX25/…
HALLMARK_XENOBIOTIC_METABOLISM	191	-0.15002	-2.51271	0.00116448	0.00182322	0.000268685	4219	tags=39%, list=22%, signal=31%	PMM1/UGDH/NDRG2/CROT/NFS1/CYP4F2/ASL/ABCC2/MAOA/ENTPD5/HPRT1/DDC/SLC35B1/HMOX1/GSS/ACO2/BPHL/TMEM176B/PGD/SLC35D1/ARPP19/ETFDH/ACP2/ALDH9A1/ACOX3/KYNU/CASP6/AKR1C3/ALAS1/ATP2A2/DHRS1/GABARAPL1/BLVRB/SAR1B/CDA/PTS/CFB/CBR1/CNDP2/SMOX/GCLC/ACOX1/FABP1/PINK1/GCKR/PGRMC1/DHRS7/NPC1/XDH/VNN1/PTGR1/PSMB10/NQO1/SPINT2/HNF4A/UPP1/AKR1C2/CA2/IGFBP4/RETSAT/HSD17B2/BCAR1/ALDH2/TMBIM6/PDLIM5/PPARD/EPHA2/TNFR…
HALLMARK_IL2_STAT5_SIGNALING	199	-0.142231	-2.42898	0.00116686	0.00182322	0.000268685	2756	tags=31%, list=15%, signal=26%	CTSZ/COL6A1/PHLDA1/HIPK2/SPRED2/ECM1/BATF/RHOB/ST3GAL4/NCOA3/P4HA1/CASP3/TTC39B/CKAP4/SWAP70/GABARAPL1/MYO1C/AHR/CDC42SE2/FAM126B/SH3BGRL2/MAPKAPK2/BMP2/MYO1E/NT5E/BMPR2/TGM2/CYFIP1/P2RX4/IGF2R/IFNGR1/RABGAP1L/NDRG1/SNX14/GBP4/IL4R/ANXA4/BHLHE40/EMP1/SERPINB6/FURIN/IRF6/PIM1/DHRS3/IL1R2/ITGAV/CAPG/BCL2L1/TNFSF10/CA2/SMPDL3A/PLSCR1/HK2/CDCP1/TNFRSF21/KLF6/AHNAK/SNX9/PLEC/MXD1/MUC1
HALLMARK_ESTROGEN_RESPONSE_LATE	197	-0.137253	-2.33584	0.00145603	0.0022061	0.00032511	5142	tags=43%, list=27%, signal=32%	PDZK1/ASS1/ABCA3/CD9/ADD3/SNX10/IMPA2/SLC16A1/LARGE1/OPN3/SLC27A2/TFF3/RABEP1/SCARB1/SLC2A8/WFS1/UGDH/SLC22A5/HPRT1/RAB31/RBBP8/KLK10/GAL/FKBP5/CCND1/KLF4/ST6GALNAC2/CYP4F11/SLC29A1/RPS6KA2/MEST/SULT2B1/BATF/KCNK5/ZFP36/CHPT1/AFF1/ATP2B4/BAG1/ITPK1/TPBG/AGR2/PPIF/BLVRB/TSPAN13/GJB3/SLC9A3R1/DNAJC1/ALDH3A2/NCOR2/FRK/AMFR/DYNLT3/RAPGEFL1/SORD/JAK2/LLGL2/TST/MAPK13/MYOF/TRIM29/NBL1/TMPRSS3/JAK1/MDK/…
HALLMARK_APICAL_JUNCTION	195	-0.126288	-2.14283	0.00202195	0.00297346	0.000438194	1193	tags=21%, list=6%, signal=20%	SHC1/NECTIN4/PTK2/EGFR/ITGB1/MPZL2/MAPK13/RRAS/TJP1/CRB3/LIMA1/ACTN4/VASP/ARPC2/PCDH1/CLDN4/WASL/YWHAH/NECTIN2/ITGA3/MDK/CAP1/SRC/MYH9/ZYX/CLDN7/MYL12B/PDZD3/ADAM9/CDH1/COL17A1/JUP/ITGA2/LAMA3/LAMC2/CTNND1/CTNNA1/RHOF/ITGB4/LAMB3/CLDN18
HALLMARK_UV_RESPONSE_DN	142	-0.153312	-2.20682	0.00270709	0.00386728	0.000569914	6004	tags=49%, list=32%, signal=33%	ADORA2B/BMPR1A/NOTCH2/LTBP1/MRPS31/WDR37/VAV2/ACVR2A/DBP/APBB2/ATRX/ADD3/MAP2K5/NFKB1/SMAD7/PMP22/VLDLR/ATXN1/PIAS3/NR1D2/BCKDHB/ATP2B1/PEX14/KALRN/SFMBT1/DDAH1/CDKN1B/ZMIZ1/PTPRM/RXRA/ATRN/PTPN21/SPOP/SIPA1L1/SCAF8/DYRK1A/YTHDC1/ATP2C1/DUSP1/SRI/IRS1/MAPK14/LAMC1/AGGF1/PRKCA/PTEN/ATP2B4/NIPBL/LDLR/NEK7/TFPI/CDC42BPA/INPP4B/RND3/ANXA4/TJP1/BHLHE40/ICA1/SYNJ2/F3/ID1/PPARG/ERBB2/SMAD3/PDLIM5/MET/SL…
HALLMARK_PEROXISOME	102	-0.164681	-2.0003	0.00519346	0.00721313	0.00106299	4729	tags=43%, list=25%, signal=32%	NUDT19/ATXN1/SLC27A2/GSTK1/GNPAT/PEX14/RDH11/CDK7/CTBP1/CLN8/PEX5/NR1I2/CLN6/IDE/PEX11A/ERCC3/ISOC1/STS/SLC35B2/SULT2B1/PEX11B/VPS4B/ALDH9A1/ABCD3/HSD17B4/SEMA3C/HSD3B7/PEX13/ACOT8/CRAT/HMGCL/PEX2/ACOX1/PRDX5/HSD17B11/ACAA1/DHRS3/YWHAH/MVP/SCP2/RETSAT/BCL10/ABCC5/ACSL5
HALLMARK_REACTIVE_OXYGEN_SPECIES_PATHWAY	49	0.252793	2.03181	0.00605641	0.00818434	0.00120611	3704	tags=43%, list=20%, signal=35%	FTL/PRDX2/JUNB/SOD1/TXN/SOD2/PRDX4/GPX4/LSP1/NDUFA6/CAT/NDUFB4/PRNP/HHEX/HMOX2/TXNRD2/CDKN2D/MGST1/IPCEF1/G6PD/ERCC2
HALLMARK_ANDROGEN_RESPONSE	99	0.175434	1.96472	0.00718602	0.00945529	0.00139341	3517	tags=34%, list=19%, signal=28%	PA2G4/IDI1/LMAN1/CDK6/ADAMTS1/ZBTB10/RRP12/CENPN/SPDEF/DBI/XRCC6/ADRM1/SLC38A2/HOMER2/ELOVL5/INSIG1/SELENOP/AZGP1/LIFR/ANKH/XRCC5/NKX3-1/ACTN1/FADS1/SRF/ARID5B/ELL2/DHCR24/SGK1/SLC26A2/PLPP1/SCD/CCND3/APPBP2
HALLMARK_PANCREAS_BETA_CELLS	37	0.264255	1.8561	0.014017	0.0179706	0.00264829	7860	tags=68%, list=42%, signal=39%	MAFB/SRP14/PAK3/CHGA/STXBP1/SRPRB/ISL1/AKT3/SPCS1/PCSK1/INSM1/ABCC8/PAX6/GCK/SEC11A/SCGN/NKX6-1/NEUROD1/PAX4/PCSK2/NKX2-2/PKLR/SST/DCX/GCG
HALLMARK_ANGIOGENESIS	36	0.265418	1.84319	0.016289	0.0203612	0.0030006	5767	tags=56%, list=31%, signal=39%	LRPAP1/COL3A1/VCAN/MSX1/POSTN/S100A4/STC1/NRP1/VTN/SPP1/THBD/FGFR1/COL5A2/OLR1/CCND2/LPL/FSTL1/LUM/CXCL6/APOH
HALLMARK_INFLAMMATORY_RESPONSE	198	0.105582	1.62916	0.0360195	0.0439263	0.00647334	6838	tags=45%, list=36%, signal=29%	NFKBIA/LY6E/BTG2/MYC/CXCL8/GCH1/EDN1/EMP3/ADRM1/ICAM1/TNFSF9/DCBLD2/CCL5/LCP2/HPN/SLC4A4/RGS1/CD69/HBEGF/SERPINE1/CD14/ITGA5/IL1R1/TNFSF15/PDE4B/BEST1/CD48/SLC7A1/SEMA4D/CCL2/LCK/IL7R/HIF1A/ABCA1/IL10RA/GPR183/CLEC5A/NLRP3/FPR1/PTGER2/TLR2/SLC7A2/C5AR1/PDPN/CXCR6/IL6/SCN1B/IL2RB/RGS16/RNF144B/BDKRB1/CYBB/RASGRP1/OLR1/CD40/MARCO/PIK3R5/TNFRSF9/GPR132/AQP9/TNFAIP6/OSM/ICAM4/LPAR1/IL18RAP/IFITM1/SLC…
HALLMARK_CHOLESTEROL_HOMEOSTASIS	73	0.170864	1.65684	0.0386658	0.0460307	0.00678347	4637	tags=40%, list=25%, signal=30%	FABP5/CLU/IDI1/FDPS/FASN/TMEM97/ATF5/ANXA5/SQLE/PNRC1/GSTM2/MVD/ATF3/ABCA2/ACAT2/PCYT2/PMVK/ETHE1/TM7SF2/CYP51A1/MVK/ECH1/SCD/GPX8/HMGCS1/CHKA/LPL/SC5D/LSS
HALLMARK_BILE_ACID_METABOLISM	109	-0.125967	-1.59049	0.0469799	0.0546278	0.00805041	6046	tags=46%, list=32%, signal=31%	ABCG8/APOA1/PEX19/SLC23A2/NR1H4/MLYCD/NUDT12/ABCA3/PECR/ATXN1/SLC27A2/PFKM/GSTK1/GNPAT/PAOX/EFHC1/FDXR/PXMP2/CROT/RXRA/PEX16/NR1I2/TFCP2L1/PEX11A/SLC29A1/ISOC1/SLC35B2/SULT2B1/PHYH/ABCA5/PEX7/ALDH9A1/ABCD3/HSD17B4/HSD3B7/PNPLA8/PEX13/GCLM/BCAR3/NR3C2/PEX26/PRDX5/SULT1B1/HSD17B11/NPC1/SCP2/RETSAT/OPTN/SLC22A18/ACSL5
HALLMARK_COAGULATION	131	-0.112379	-1.55287	0.0556439	0.0632317	0.00931835	3141	tags=30%, list=17%, signal=25%	CSRP1/MEP1A/ISCU/PF4/C2/DPP4/GNB2/LRP1/BMP1/LTA4H/DUSP6/MSRB2/S100A13/CASP9/LAMP2/RABIF/PEF1/MMP15/ANG/CFB/ARF4/TIMP1/RAPGEF3/FURIN/MMP14/GNG12/HNF4A/F3/CTSB/RAC1/ANXA1/GDA/CAPN5/ADAM9/WDR1/CAPN2/ITGA2/CTSE/GSN
HALLMARK_KRAS_SIGNALING_UP	196	-0.0887492	-1.51091	0.0624639	0.0694043	0.010228	1700	tags=19%, list=9%, signal=18%	TOR1AIP2/TSPAN13/TRIB1/EVI5/IL1B/ANO1/GLRX/HDAC9/IL2RG/BMP2/TRIB2/CFB/PLEK2/TFPI/DNMBP/RABGAP1L/PRELID3B/MPZL2/HKDC1/EMP1/USH1C/GALNT3/ANGPTL4/CA2/FUCA1/PTPRR/SEMA3B/F2RL1/BIRC3/MALL/CTSS/ERO1A/SLPI/ANXA10/JUP/ITGA2/PLAUR/TSPAN1
HALLMARK_HEDGEHOG_SIGNALING	36	0.210723	1.46336	0.0885269	0.0962249	0.0141805	6218	tags=53%, list=33%, signal=35%	CDK6/THY1/NRP2/NRP1/DPYSL2/TLE3/OPHN1/HEY1/CRMP1/LDB1/PTCH1/HEY2/CELSR1/RTN1/SCG2/NKX6-1/CNTFR/UNC5C/SLIT1
HALLMARK_IL6_JAK_STAT3_SIGNALING	87	-0.126382	-1.42175	0.0962889	0.102435	0.0150957	3807	tags=34%, list=20%, signal=28%	PTPN1/TYK2/HAX1/HMOX1/IL7/STAM2/PTPN2/PF4/OSMR/IRF1/PTPN11/IL15RA/IL17RA/IL1B/GRB2/IL2RG/IL10RB/IRF9/IL13RA1/STAT2/BAK1/IFNGR1/IL4R/PIM1/IL1R2/STAT1/MYD88/IFNGR2/TNFRSF21/TNFRSF1A
HALLMARK_NOTCH_SIGNALING	32	0.199584	1.30828	0.158263	0.164857	0.0242948	4807	tags=44%, list=26%, signal=33%	KAT2A/HES1/SKP1/MAML2/RBX1/ST3GAL6/FZD1/HEYL/FBXW11/LFNG/NOTCH3/NOTCH1/WNT5A/FZD7

## Sheet: Supp Table S4.3
Supplementary Table S4.3. The GSEA results of the gastric and intestinal cells.
Description	setSize	enrichmentScore	NES	pvalue	p.adjust	qvalues	rank	leading_edge	core_enrichment
HALLMARK_COMPLEMENT	200	0.260488	2.37815	0.000100929	0.000185434	4.29426e-05	4924	tags=42%, list=26%, signal=32%	LGALS3/PFN1/CALM1/GNB2/S100A13/PPP4C/CTSB/CALM3/HSPA5/CD55/ADAM9/TIMP1/ATOX1/PSMB9/CD59/PLSCR1/PRSS3/ANXA5/CTSS/CD46/GRB2/FDX1/RHOG/LTA4H/PLAUR/GNAI3/LAP3/IRF1/CSRP1/CASP4/XPNPEP1/USP14/CFB/PPP2CB/MAFF/LYN/EHD1/HSPA1A/USP16/DUSP6/GMFB/MMP14/PSEN1/CTSC/LAMP2/CXCL1/STX4/MSRB1/ANG/LGMN/RCE1/C4BPB/CTSD/HNF4A/USP8/SRC/RABIF/IRF7/GNAI2/CEBPB/C2/USP15/CASP3/RNF4/GCA/CASP7/MMP15/IRF2/CTSH/PDP1/KIF2A/PRKC…
HALLMARK_OXIDATIVE_PHOSPHORYLATION	200	0.703132	6.41929	0.000100929	0.000185434	4.29426e-05	3980	tags=88%, list=21%, signal=70%	COX6A1/COX7A2/COX4I1/SLC25A3/ATP5F1E/COX6C/COX7C/COX8A/UQCR10/NDUFV2/ATP5MG/NDUFA4/NDUFB4/COX6B1/ATP5MF/LDHA/ATP5MC2/UQCRB/COX5B/ATP5MC3/MGST3/ATP6V0C/ATP6V0B/ATP5PD/VDAC2/NDUFA1/COX7B/ATP6V1G1/UQCRQ/MDH2/UQCR11/ATP6V0E1/COX17/GPX4/COX5A/NDUFA6/UQCRH/NDUFC1/ATP5F1B/ATP5F1C/VDAC1/SLC25A5/ATP6V1F/NDUFAB1/NDUFB2/NDUFB3/COX7A2L/ATP1B1/NDUFB1/ATP5ME/GPI/NDUFC2/NDUFA3/ATP5F1A/ATP5PB/UQCRFS1/ATP5PF/ATP5…
HALLMARK_ADIPOGENESIS	196	0.443615	4.03337	0.000100959	0.000185434	4.29426e-05	4801	tags=61%, list=26%, signal=46%	COX6A1/COX8A/UQCR10/UBC/MGST3/ALDOA/COX7B/DNAJC15/UQCRQ/MDH2/UQCR11/GPX4/CMPK1/SOD1/NDUFAB1/GHITM/TALDO1/REEP5/DDT/CD151/SCP2/CHCHD10/NDUFA5/ECHS1/UQCRC1/SDHC/PRDX3/CYC1/ALDH2/RTN3/TKT/ETFB/APLP2/NDUFS3/AK2/MTCH2/SQOR/YWHAG/SDHB/NDUFB7/IFNGR1/ACAA2/DECR1/ECH1/PIM3/RIOK3/SLC1A5/CMBL/DLD/JAGN1/CS/DHRS7/SUCLG1/ATP1B3/TOB1/SLC25A1/MRPL15/STOM/UBQLN1/ARL4A/TST/G3BP2/ACO2/MGLL/POR/PFKL/GRPEL1/RNF11/IDH…
HALLMARK_G2M_CHECKPOINT	194	0.385507	3.49968	0.000100959	0.000185434	4.29426e-05	10956	tags=95%, list=58%, signal=40%	JPT1/HMGA1/HSPA8/SNRPD1/TOP1/KIF5B/HMGN2/RAD21/SRSF2/NCL/EWSR1/SYNCRIP/HNRNPU/ODC1/CHMP1A/KPNB1/SFPQ/TRA2B/SRSF10/GSPT1/RAD23B/CKS2/BUB3/CCND1/G3BP1/CUL4A/DDX39A/SRSF1/CKS1B/ILF3/CDK4/HNRNPD/DR1/PAFAH1B1/SMAD3/DKC1/TFDP1/YTHDC1/HMGB3/UBE2S/XPO1/NOLC1/SMARCC1/AMD1/UCK2/SLC38A1/BCL3/SS18/MYC/ATRX/TMPO/NUP50/PML/CUL1/HIF1A/E2F4/SMC1A/CUL3/LBR/DTYMK/SLC12A2/NUMA1/CDKN1B/CDC25B/NUP98/STMN1/SLC7A1/ARID…
HALLMARK_MYC_TARGETS_V1	196	0.734523	6.67833	0.000100959	0.000185434	4.29426e-05	3253	tags=87%, list=17%, signal=73%	RPL18/SLC25A3/PPIA/PCBP1/PABPC1/RPL14/LDHA/YWHAE/RPL6/RPS3/RPL34/RPLP0/RPL22/PSMA7/RAN/RACK1/RPS5/PGK1/SNRPG/CNBP/COX5A/RPS6/HSP90AB1/PSMD8/EIF2S2/SNRPD2/HNRNPA2B1/PTGES3/NPM1/HNRNPA1/VDAC1/EIF4G2/CBX3/EEF1B2/NDUFAB1/RPS10/ERH/SNRPB2/SNRPD3/HNRNPC/YWHAQ/UBE2L3/PSMB3/PSMA6/DEK/LSM7/SNRPD1/PSMB2/RPS2/ACP1/SERBP1/PSMD7/HSPE1/SSBP1/CANX/EIF4H/EIF3D/CCT3/SET/PRDX4/RNPS1/HNRNPA3/HDGF/XRCC6/HSPD1/PSMC4/…
HALLMARK_ESTROGEN_RESPONSE_EARLY	197	0.251517	2.28855	0.00010098	0.000185434	4.29426e-05	10832	tags=78%, list=58%, signal=34%	CLDN7/KRT18/KRT8/KRT19/FHL2/SLC9A3R1/LAD1/BLVRB/SFN/BAG1/XBP1/FKBP4/FDFT1/MYOF/RHOD/FOS/CCND1/ELF3/CANT1/TOB1/FLNB/PPIF/ABHD2/ITPK1/SLC37A1/KLF10/DYNLT3/NCOR2/NBL1/TMPRSS3/BHLHE40/SEMA3B/DHRS3/SLC2A1/TFF3/ELF1/UGCG/B4GALT1/ADD3/ABLIM1/MYC/TJP3/KLF4/CD44/AREG/RBBP8/IGFBP4/FASN/CHPT1/NXT1/ISG20L2/TGM2/AKAP1/AMFR/FAM102A/MED13L/JAK2/UNC119/MUC1/MED24/SLC16A1/SLC7A5/SCARB1/TMEM164/WWC1/ALDH3B1/RAB17/…
HALLMARK_ESTROGEN_RESPONSE_LATE	197	0.286586	2.60764	0.00010098	0.000185434	4.29426e-05	6597	tags=55%, list=35%, signal=36%	COX6C/CD9/PERP/MDK/KRT19/LSR/AGR2/SLC9A3R1/TSPAN13/PKP3/BLVRB/SFN/ETFB/BAG1/XBP1/ST14/ASS1/MAPK13/TSTA3/IDH2/ZFP36/FKBP4/FDFT1/JAK1/MYOF/DCXR/FOS/LAMC2/SORD/CCND1/TOB1/FLNB/PPIF/CDH1/ABHD2/ITPK1/DNAJC1/DYNLT3/TST/NCOR2/HPRT1/NBL1/TMPRSS3/GALE/SEMA3B/GJB3/MEST/TFF3/ISG20/ADD3/TRIM29/TJP3/KLF4/LLGL2/FABP5/UGDH/CD44/AREG/RBBP8/IGFBP4/CHPT1/GAL/CKB/NXT1/AMFR/FAM102A/IMPA2/JAK2/SLC16A1/SLC7A5/SERPINA1…
HALLMARK_MTORC1_SIGNALING	197	0.505132	4.59619	0.00010098	0.000185434	4.29426e-05	6355	tags=78%, list=34%, signal=52%	GAPDH/PPIA/SERP1/LDHA/PRDX1/TPI1/CD9/ALDOA/PGK1/ENO1/HSP90B1/EIF2S2/CALR/RPN1/HSPA5/UBE2D3/PPA1/UFM1/PSMB5/TCEA1/SEC11A/GPI/FKBP2/HSPE1/CANX/CCT6A/PDAP1/ACTR3/RAB1A/HSPD1/SLC9A3R1/PSMC4/CACYBP/PSMA3/ARPC5L/PSMA4/XBP1/NAMPT/TXNRD1/ERO1A/ACTR2/SSR1/MAP2K3/ATP2A2/TES/COPS5/PSMD13/ATP5MC1/HSPA9/STIP1/SLC1A5/CYB5B/PPP1R15A/YKT6/PNP/PSMC6/PSMD14/LTA4H/SQSTM1/SHMT2/SDF2L1/PSME3/SORD/M6PR/PSMC2/DDX39A/AT…
HALLMARK_P53_PATHWAY	197	0.407609	3.70883	0.00010098	0.000185434	4.29426e-05	8629	tags=82%, list=46%, signal=45%	S100A10/HINT1/RPL18/RPS12/RACK1/RPS27L/RPL36/PERP/VAMP8/FAM162A/TAP1/SFN/APP/EI24/SEC61A1/TRAF4/ST14/TAX1BP3/ISCU/SLC3A2/CD82/BLCAP/EPHA2/ZFP36L1/PPP1R15A/LDHB/TM7SF3/BAX/S100A4/DCXR/FOS/TOB1/BTG1/STOM/ITGB4/IP6K2/SAT1/IER3/SDC1/UPP1/CD81/TM4SF1/EPS8L2/TSC22D1/PLXNB2/TPRKB/IRAK1/SERPINB5/FOXO3/BAK1/CCNG1/DNTTIP2/RETSAT/RAP2B/SERTAD3/KLF4/TRIAP1/DDIT3/CTSD/PRMT2/TXNIP/NDRG1/MKNK2/FUCA1/PCNA/KIF13B…
HALLMARK_E2F_TARGETS	198	0.40044	3.64716	0.00010099	0.000185434	4.29426e-05	10384	tags=93%, list=55%, signal=42%	JPT1/RAN/HMGA1/SNRPB/DEK/PRDX4/XRCC6/TUBB/RAD21/SRSF2/AK2/SYNCRIP/RANBP1/NAP1L1/PA2G4/NAA38/NUDT21/TRA2B/PHF5A/GSPT1/RPA3/CKS2/IPO7/NME1/POP7/DDX39A/NOP56/SRSF1/CKS1B/POLE4/DCTPP1/RBBP7/ILF3/CDK4/HNRNPD/EIF2S1/SSRP1/PRKDC/SMC3/TBRG4/HMGB3/UBE2S/XPO1/MTHFD2/NOLC1/DUT/SLBP/ANP32E/MYC/POLD2/NBN/PAICS/TMPO/SMC1A/PCNA/LUC7L3/LBR/EXOSC8/USP1/TFRC/CDKN1A/CDKN1B/TUBG1/CDC25B/STMN1/MCM7/CSE1L/HMGB2/HUS1/N…
HALLMARK_GLYCOLYSIS	198	0.36773	3.34924	0.00010099	0.000185434	4.29426e-05	5564	tags=58%, list=30%, signal=41%	TXN/PPIA/LDHA/TPI1/ALDOA/PGK1/MIF/ENO1/MDH2/SOD1/HSPA5/RBCK1/PKM/PGAM1/TALDO1/FAM162A/PSMC4/SDHC/AKR1A1/PGLS/COPB2/ERO1A/HDLBP/BIK/HAX1/GFPT1/TSTA3/PFKP/MDH1/FKBP4/KDELR3/MET/QSOX1/ARPP19/DLD/ELF3/GOT2/CHPF/B3GNT3/PKP2/NDUFV3/CYB5A/IER3/SDC1/PPP2CB/DSC2/PLOD1/GALE/AK3/SOX9/IDH1/GUSB/GMPPA/TFF3/IL13RA1/ALDH9A1/PMM2/ISG20/CAPN5/B4GALT1/SLC35A3/PYGB/CLDN3/HK2/ANG/B3GAT3/SLC16A3/AK4/CD44/AGRN/SRD5A3/…
HALLMARK_INTERFERON_GAMMA_RESPONSE	198	0.354202	3.22603	0.00010099	0.000185434	4.29426e-05	5490	tags=56%, list=29%, signal=40%	IFITM3/SRI/B2M/PSME1/PSME2/RBCK1/IFI27/VAMP8/PSMB2/PSMB8/LY6E/MVP/CD74/LGALS3BP/TAP1/PSMA3/TAPBP/HLA-DRB1/HLA-A/NAMPT/PSMB9/BST2/PLSCR1/IFITM2/UBE2L6/SOD2/PFKP/PSMB10/ADAR/PSMA2/NFKBIA/HLA-DMA/PNP/STAT1/LAP3/IRF1/STAT3/BTG1/HLA-B/IFI35/CASP4/CFB/MYD88/UPP1/ISG15/ARL4A/EIF2AK2/NMI/PTPN2/MTHFD2/RNF213/PARP12/EPSTI1/ISG20/SPPL2A/OAS3/TNFSF10/PARP14/OGFR/HLA-DQA1/PML/CASP8/TXNIP/PELI1/HIF1A/APOL6/PTP…
HALLMARK_MITOTIC_SPINDLE	198	0.363836	3.31378	0.00010099	0.000185434	4.29426e-05	10930	tags=92%, list=58%, signal=39%	YWHAE/CDC42/CAPZB/EZR/ARHGDIA/UXT/SPTBN1/CTTN/KIF5B/MYH9/WASF2/WASL/RALBP1/STAU1/CDC42EP1/SPTAN1/NET1/ACTN4/CD2AP/MAPRE1/PDLIM5/PXN/ARF6/RHOF/DYNC1H1/FLNB/ARFIP2/ABI1/PCGF5/PPP4R2/PAFAH1B1/FLNA/SMC3/DST/CYTH2/CSNK1D/ROCK1/MYO1E/TUBA4A/ARHGAP5/BCAR1/VCL/CLIP1/STK38L/LRPPRC/SSH2/CEP57/ECT2/TUBGCP2/RHOT2/EPB41L2/SMC1A/FGD6/ATG4B/PCM1/AKAP13/ARHGAP4/MAP3K11/NUMA1/NCK1/CDC42EP2/KIF3B/RAB3GAP1/MID1IP1/…
HALLMARK_TNFA_SIGNALING_VIA_NFKB	198	0.364649	3.32118	0.00010099	0.000185434	4.29426e-05	5576	tags=58%, list=30%, signal=41%	EIF1/PHLDA2/TAP1/NAMPT/SDC4/MAP2K3/EFNA1/KLF6/MCL1/SOD2/PDLIM5/ZFP36/TGIF1/CXCL3/TNIP1/CFLAR/NFKBIA/LAMB3/PPP1R15A/SQSTM1/JUNB/LITAF/PLAUR/IFNGR2/BIRC3/FOS/IRF1/CCND1/IER2/BTG1/F2RL1/NFE2L2/SAT1/PNRC1/RELA/IER3/CCNL1/MAFF/CXCL2/KLF10/EHD1/BHLHE40/TSC22D1/TUBB2A/SMAD3/DUSP1/CEBPD/RELB/TNIP2/DUSP4/TRIB1/FOSL1/B4GALT5/NFKB2/BCL3/BIRC2/PMEPA1/RHOB/B4GALT1/IL18/ZC3H12A/CXCL1/MYC/ETS2/KLF4/CD44/ATP2B1/…
HALLMARK_HYPOXIA	195	0.280631	2.54831	0.00010101	0.000185434	4.29426e-05	7257	tags=58%, list=39%, signal=36%	ANXA2/GAPDH/LDHA/TPI1/PRDX5/ALDOA/PGK1/MIF/ENO1/HSPA5/GPI/MYH9/FAM162A/TPD52/ERO1A/SDC4/EFNA1/HDLBP/TES/KLF6/PFKP/ZFP36/KDELR3/ERRFI1/PPP1R15A/PLAUR/S100A4/PLAC8/FOS/BTG1/SLC25A1/PNRC1/GRHPR/IER3/XPNPEP1/MAFF/BNIP3L/IDS/BHLHE40/PFKL/DUSP1/HEXA/SLC2A1/WSB1/FOXO3/ISG20/HK2/DDIT3/AK4/ILVBL/FOSL2/NDRG1/RBPJ/JMJD6/P4HA1/P4HA2/HS3ST1/CDKN1A/CDKN1B/EGFR/TGM2/ZNF292/EXT1/ATF3/PGM1/CASP6/TNFAIP3/F3/GLRX/M…
HALLMARK_XENOBIOTIC_METABOLISM	191	0.273127	2.4715	0.00010102	0.000185434	4.29426e-05	5299	tags=46%, list=28%, signal=33%	SPINT2/TMBIM6/PTGES3/SSR3/JUP/ACP1/DDT/ALDH2/BLVRB/GSTO1/COMT/PTS/PGRMC1/HSD17B2/ATP2A2/ECH1/AHCY/PSMB10/PDLIM5/EPHA2/PYCR1/TNFRSF1A/SLC1A5/CYP2S1/SERTAD1/ARPP19/NQO1/SHMT2/DCXR/DHRS7/CYB5A/DDAH2/DHPS/CFB/UPP1/TMEM176B/CNDP2/ACO2/HPRT1/POR/ADH5/CBR1/GSS/PGD/IDH1/SLC35B1/SAR1B/BCAR1/ALDH9A1/NMT1/RETSAT/ALAS1/ETS2/ASL/UGDH/HNF4A/NPC1/MCCC2/IGFBP4/ACP2/GSR/LPIN2/GSTM4/IRF8/BPHL/PINK1/ACOX1/CASP6/PPA…
HALLMARK_HEME_METABOLISM	186	0.321097	2.89321	0.000101051	0.000185434	4.29426e-05	7772	tags=67%, list=41%, signal=40%	MGST3/BSG/CTSB/TCEA1/TOP1/LRP10/CAST/HDGF/RAD23A/PRDX2/PDZK1IP1/BLVRB/SDCBP/PGLS/ADIPOR1/HTATIP2/PSMD9/MAP2K3/MKRN1/NUDT4/OPTN/RIOK3/EIF2AK1/ARL2BP/GDE1/NCOA4/PICALM/BNIP3L/TMEM9B/KLF3/FBXO7/SLC2A1/HAGH/FOXO3/ISCA1/LAMP2/ADD1/YPEL5/HEBP1/CIR1/UBAC1/GCLM/HMBS/FN3K/LPIN2/P4HA2/USP15/UROD/SEC14L1/TFRC/CTSE/DCAF11/DCUN1D1/MARK3/KDM7A/NFE2L1/NEK7/MBOAT2/TFDP2/CLCN3/SLC10A3/CAT/ARHGEF12/TNRC6B/GLRX5/GM…
HALLMARK_APOPTOSIS	158	0.388294	3.38912	0.000101958	0.000185434	4.29426e-05	6880	tags=68%, list=37%, signal=43%	LGALS3/TSPO/IFITM3/KRT18/VDAC2/BCAP31/GPX4/SOD1/TNFRSF12A/TIMP1/DNAJA1/BCL2L1/TAP1/LMNA/APP/DAP/IFNGR1/HSPB1/SPTAN1/BIK/MCL1/SOD2/CTNNB1/ERBB3/PAK1/DAP3/CFLAR/BCL10/SQSTM1/BAX/BIRC3/IRF1/CCND1/BID/SAT1/RELA/IER3/CASP4/DNAJC3/EBP/ETF1/BNIP3L/ROCK1/PSEN1/ISG20/ERBB2/RETSAT/RHOB/ADD1/IL18/PTK2/TNFSF10/MGMT/PEA15/DDIT3/XIAP/CASP8/TXNIP/CD44/ANXA1/RHOT2/DNM1L/EMP1/PPP3R1/GSR/CASP3/GADD45A/CDKN1A/CDKN1…
HALLMARK_FATTY_ACID_METABOLISM	154	0.435288	3.77949	0.000102093	0.000185434	4.29426e-05	6359	tags=70%, list=34%, signal=47%	S100A10/LDHA/PSME1/ALDOA/MIF/MDH2/SMS/PCBD1/PRDX6/HSP90AA1/OSTC/SDHD/ECHS1/SDHC/ERP29/YWHAH/HSD17B11/PTS/ACAA2/DECR1/ODC1/ECH1/ACSL5/UBE2L6/MDH1/SERINC1/ACADVL/PDHA1/DLD/SUCLG1/SDHA/ACAA1/GRHPR/SUCLG2/APEX1/ACO2/MGLL/DLST/CBR1/HADHB/HPGD/IDH1/HCCS/HSD17B10/IDH3B/CRYZ/ACOT8/NTHL1/ALDH9A1/IDH3G/FH/DHCR24/RETSAT/HSPH1/ACADS/NBN/PDHB/HMGCL/ECI1/HSD17B4/UGDH/ADIPOR2/CCDC58/FASN/UROD/HSDL2/HADH/ADSL/CP…
HALLMARK_UV_RESPONSE_UP	155	0.398911	3.46683	0.000102145	0.000185434	4.29426e-05	5460	tags=61%, list=29%, signal=43%	EPCAM/TMBIM6/ALDOA/BSG/SELENOW/AP2S1/RPN1/ATP6V1F/CLTB/PDAP1/EIF5/DNAJA1/TAP1/GRINA/HNRNPU/CEBPG/PSMC3/EIF2S3/POLR2H/SOD2/DDX21/SPR/FKBP4/STIP1/NFKBIA/CYB5B/YKT6/SQSTM1/JUNB/FOS/IRF1/DNAJB1/BTG1/PPIF/BID/ACAA1/CXCL2/LYN/TST/CREG1/AGO2/PPP1R2/GRPEL1/MGAT1/STK25/MMP14/SIGMAR1/TUBA4A/AMD1/KLHDC3/BAK1/RHOB/ALAS1/ATP6V1C1/DGAT1/HLA-F/C4BPB/CNP/MARK2/SLC25A4/CDC5L/ICAM1/STARD3/UROD/CASP3/TFRC/GAL/POLE3…
HALLMARK_DNA_REPAIR	150	0.477882	4.12626	0.000102333	0.000185434	4.29426e-05	8418	tags=89%, list=45%, signal=50%	GUK1/EDF1/TMED2/DAD1/BCAP31/COX17/GPX4/RALA/POLR2J/VPS28/DGUOK/RBX1/APRT/ARL6IP1/POLR1D/POLD4/ADRM1/GTF2A2/MPC2/SDCBP/MPG/POLR2K/POLR2I/SEC61A1/NT5C/POLR2E/ITPA/ZNRD1/POLR2H/POLR2F/IMPDH2/TSG101/EIF1B/NT5C3A/POLR2C/NELFE/DDB1/NUDT21/VPS37B/POLR2G/SUPT4H1/PNP/TAF9/RPA3/NME4/CANT1/NME1/NME3/GTF2H5/POLE4/SUPT5H/TAF10/SRSF6/SSRP1/HPRT1/AK3/RNMT/MRPL40/GTF2B/SURF1/NCBP2/ERCC1/DUT/GTF2F1/NELFCD/TAF12/S…
HALLMARK_UNFOLDED_PROTEIN_RESPONSE	110	0.528133	4.24025	0.00010457	0.000185434	4.29426e-05	6345	tags=82%, list=34%, signal=55%	YWHAZ/SERP1/RPS14/EEF2/HSP90B1/CALR/NPM1/SPCS1/HSPA5/PDIA6/EIF4A2/BANF1/LSM4/SEC11A/KIF5B/YIF1A/XBP1/SPCS3/ATP6V0D1/ERO1A/FUS/SSR1/ATF4/CEBPG/EIF4A1/EIF4G1/LSM1/HSPA9/KDELR3/EIF4EBP1/NHP2/HERPUD1/EIF4A3/IMP3/EXOSC4/HYOU1/CNOT2/SRPRA/NOP56/DNAJC3/CKS1B/EIF4E/PAIP1/EIF2S1/SRPRB/POP4/TUBB2A/BAG3/DKC1/PREB/SHC1/MTHFD2/NOLC1/KHSRP/PDIA5/ALDH18A1/EXOSC5/DCTN1/EXOSC1/CEBPB/SLC30A5/DNAJB9/NABP1/DNAJA4/SD…
HALLMARK_PI3K_AKT_MTOR_SIGNALING	104	0.422061	3.33415	0.000105252	0.000185434	4.29426e-05	4741	tags=59%, list=25%, signal=44%	RAC1/CFL1/ARPC3/PFN1/ARF1/YWHAB/PPP1CA/HSP90B1/CALR/ARHGDIA/UBE2D3/CSNK2B/AP2M1/ACTR3/UBE2N/SFN/ACTR2/MAP2K3/CLTC/GRB2/TNFRSF1A/SQSTM1/EIF4E/MYD88/CDK4/DUSP3/RALB/PIN1/PAK4/PTPN11/IL2RG/SLC2A1/CAB39/NFKBIB/MAPK1/AKT1S1/SMAD2/DDIT3/PRKAG1/RPS6KA1/GRK2/ECSIT/MKNK2/PRKAR2A/ATF1/AKT1/CDKN1A/CDKN1B/NCK1/GSK3B/EGFR/RPS6KA3/MAPKAP1/PTEN/RAF1/TBK1/HRAS/STAT2/MAPK8/TRAF2/PLA2G12A
HALLMARK_PEROXISOME	102	0.34765	2.73023	0.000105541	0.000185434	4.29426e-05	8325	tags=73%, list=44%, signal=41%	TSPO/PABPC1/PRDX1/PRDX5/CNBP/SOD1/SCP2/FIS1/MVP/YWHAH/HSD17B11/GSTK1/ECH1/ACSL5/SOD2/IDH2/FDPS/BCL10/ITGB1BP1/ACAA1/PEX2/HSD3B7/VPS4B/DHRS3/IDH1/SLC35B2/ERCC1/CTBP1/SMARCC1/ACOT8/ALDH9A1/DHCR24/LONP2/RETSAT/HMGCL/HSD17B4/SLC25A4/GNPAT/ACOX1/CLN6/PEX11B/ABCD3/ISOC1/CAT/SEMA3C/RDH11/PEX13/HRAS/ERCC3/CRAT/CDK7/IDE/IDI1/PEX5/ECI2/ATXN1/SULT2B1/SLC25A17/SIAH1/CTPS1/ABCD1/PEX11A/CRABP2/MLYCD/EPHX2/MSH2…
HALLMARK_ANDROGEN_RESPONSE	99	0.403616	3.1499	0.00010563	0.000185434	4.29426e-05	5914	tags=64%, list=31%, signal=44%	MYL12A/B2M/KRT8/DBI/VAPA/SMS/UBE2I/KRT19/TMEM50A/ADRM1/XRCC6/TPD52/SPCS3/SRP19/PA2G4/PDLIM5/UBE2J1/XRCC5/ACTN1/RAB4A/GNAI3/SORD/CCND1/TMPRSS2/SAT1/ABHD2/MAP7/UAP1/NCOA4/TSC22D1/SLC38A2/HPGD/PIAS1/DHCR24/PMEPA1/B4GALT1/PGM3/NDRG1/TNFAIP8/GSR/ACSL3/DNAJB9/IQGAP2/SEC24D/AKT1/RPS6KA3/STK39/ARID5B/ITGAV/LMAN1/NGLY1/CCND3/INSIG1/HMGCS1/SRF/CAMKK2/IDI1/SELENOP/HMGCR/PTK2B/RRP12/ZMIZ1/CENPN
HALLMARK_INTERFERON_ALPHA_RESPONSE	96	0.442592	3.43077	0.00010582	0.000185434	4.29426e-05	8918	tags=89%, list=47%, signal=47%	IFITM3/B2M/PSME1/HLA-C/PSME2/CD47/IFI27/IFITM1/PSMB8/LY6E/CD74/LGALS3BP/TAP1/PSMA3/PSMB9/BST2/PLSCR1/IFITM2/UBE2L6/ADAR/NCOA7/LAP3/IRF1/IFI35/NUB1/OAS1/ISG15/MVB12A/EIF2AK2/NMI/PARP9/PARP12/ELF1/EPSTI1/ISG20/PARP14/OGFR/CASP8/TXNIP/CNP/IRF7/MX1/RIPK2/GBP2/PROCR/TRIM25/TRAFD1/TRIM26/IRF2/GBP4/SP110/STAT2/IL4R/USP18/PNPT1/IFI30/MOV10/SAMD9/HELZ2/TRIM14/IFIT3/OASL/CASP1/SAMD9L/TRIM21/CMPK2/UBA7/TDRD…
HALLMARK_PROTEIN_SECRETION	95	0.605325	4.67771	0.00010591	0.000185434	4.29426e-05	5893	tags=88%, list=31%, signal=61%	TSPAN8/ARF1/CD63/KRT18/TMED2/CLTA/RAB2A/AP2S1/TMED10/RER1/COPE/SOD1/AP2M1/ERGIC3/GNAS/TPD52/AP3S1/COPB2/VAMP3/CLTC/NAPA/ATP1A1/ARCN1/TSG101/RAB14/GOLGA4/COPB1/YKT6/STX7/ARFGAP3/AP2B1/SNAP23/BET1/M6PR/RAB22A/RAB5A/SCAMP3/SEC22B/TMX1/USO1/VPS4B/DST/NAPG/RAB9A/ADAM10/YIPF6/SNX2/TOM1L1/CTSC/MAPK1/LAMP2/ANP32E/STX12/DNM1L/ARFIP1/SEC24D/VAMP7/EGFR/ATP6V1H/RPS6KA3/GALC/PPT1/CLCN3/SEC31A/AP1G1/LMAN1/ICA1…
HALLMARK_CHOLESTEROL_HOMEOSTASIS	73	0.429699	3.07721	0.000108838	0.000185434	4.29426e-05	7799	tags=79%, list=41%, signal=47%	S100A11/LGALS3/ACTG1/CD9/CXCL16/ETHE1/MAL2/TNFRSF12A/PLSCR1/ANXA5/ECH1/CTNNB1/FDPS/ERRFI1/FDFT1/PLAUR/PNRC1/EBP/SEMA3B/PMVK/GUSB/STX5/LGMN/FABP5/PPARG/SREBF2/FASN/PCYT2/FBXO6/JAG1/ACSS2/ATF3/ANTXR2/CYP51A1/HMGCS1/TMEM97/LDLR/CHKA/ATXN2/MVD/DHCR7/ACAT2/IDI1/HMGCR/NSDHL/SQLE/SC5D/TRIB3/ATF5/CLU/LSS/ALCAM/SCD/HSD17B7/TM7SF2/ALDOC/NFIL3/MVK
HALLMARK_MYC_TARGETS_V2	58	0.551604	3.68139	0.000112032	0.000185434	4.29426e-05	6921	tags=90%, list=37%, signal=57%	NPM1/CBX3/HSPE1/HSPD1/PHB/PA2G4/DDX18/SORD/GNL3/NOP56/DCTPP1/CDK4/IMP4/TBRG4/FARSA/SRM/NOLC1/PES1/HK2/MYC/AIMP2/NOP16/EXOSC5/NIP7/NDUFAF4/WDR43/TFB2M/PUS1/MRTO4/NOC4L/MPHOSPH10/GRWD1/PPRC1/TMEM97/RRP9/UNG/NOP2/WDR74/RCL1/RRP12/TCOF1/SUPV3L1/MCM5/RABEPK/MCM4/LAS1L/MYBBP1A/UTP20/PRMT3/DUSP2/BYSL/SLC19A1
HALLMARK_TGF_BETA_SIGNALING	54	0.430739	2.80816	0.000113186	0.000185434	4.29426e-05	8115	tags=81%, list=43%, signal=46%	RHOA/PPP1CA/FKBP1A/UBE2D3/SPTBN1/HDAC1/CTNNB1/TGIF1/PPP1R15A/JUNB/IFNGR2/FNTA/CDH1/TJP1/KLF10/NCOR2/SMAD3/PMEPA1/ID1/ARID4B/XIAP/PPM1A/FURIN/SLC20A1/TRIM33/SMURF1/HIPK2/CDK9/SKIL/BMPR2/APC/SKI/MAP3K7/BMP2/RAB31/ID2/BCAR3/ID3/SMURF2/SMAD1/ACVR1/BMPR1A/SMAD7/TGFBR1
HALLMARK_REACTIVE_OXYGEN_SPECIES_PATHWAY	49	0.553511	3.49598	0.000114969	0.000185434	4.29426e-05	5665	tags=80%, list=30%, signal=56%	TXN/NDUFB4/PRDX1/PDLIM1/GPX4/NDUFA6/LAMTOR5/SELENOS/FTL/SOD1/PRDX6/PRDX4/PRDX2/ATOX1/NDUFS2/TXNRD1/SOD2/MGST1/PFKP/JUNB/NQO1/HMOX2/PTPA/GLRX2/STK25/EGLN2/GCLM/GSR/OXSR1/MBP/CAT/GLRX/G6PD/PRNP/TXNRD2/SCAF4/GCLC/SBNO2/FES
HALLMARK_IL2_STAT5_SIGNALING	199	0.233392	2.12864	0.000201857	0.000315402	7.30404e-05	5467	tags=44%, list=29%, signal=31%	IFITM3/SYNGR2/GPX4/ANXA4/SERPINB6/BCL2L1/CAPG/GSTO1/XBP1/PLSCR1/RNH1/IFNGR1/KLF6/ODC1/AHCY/TNFRSF21/SLC1A5/MYO1C/PNP/AHNAK/PLEC/CDCP1/CTSZ/CKAP4/ARL4A/MAFF/CD81/BHLHE40/SNX9/DHRS3/CDC42SE2/NFKBIZ/IRF6/MYO1E/CYFIP1/ITGA6/UCK2/RHOB/TNFSF10/HK2/MYC/MAPKAPK2/COL6A1/CD44/HUWE1/NDRG1/P4HA1/EMP1/SMPDL3A/NT5E/P2RX4/CASP3/PTRH2/GALM/SNX14/TGM2/DCPS/FURIN/IRF8/AHR/ITGAE/GADD45B/SWAP70/RABGAP1L/PUS1/GBP4/IT…
HALLMARK_APICAL_JUNCTION	195	0.225037	2.04348	0.000606061	0.000918274	0.000212653	6970	tags=50%, list=37%, signal=32%	MYL12B/ACTB/CLDN7/ACTG1/PFN1/ARPC2/MDK/CAP1/JUP/ITGB1/CLDN4/CTNNA1/ADAM9/MYH9/NECTIN2/YWHAH/VASP/WASL/ZYX/CNN2/ACTN4/MAPK13/CRB3/LAMB3/ACTN1/CTNND1/RHOF/TIAL1/LAMC2/ITGB4/CDH1/CLDN18/TJP1/LIMA1/CD99/ITGA3/RRAS/MPZL1/SHC1/ITGA2/VCL/GTF2F1/B4GALT1/PTK2/STX4/MPZL2/ADAM15/SKAP2/SRC/EPB41L2/GRB7/GNAI2/AKT2/ICAM1/HADH/PIK3CB/RSU1/EGFR/TUBG1/PCDH1/PTEN/IKBKG/HRAS/SYMPK/LAMA3/INSIG1/CRAT/CDH3/NF1/PARVA/M…
HALLMARK_UV_RESPONSE_DN	142	0.211616	1.80489	0.00574418	0.00844732	0.00195622	8026	tags=57%, list=43%, signal=33%	ANXA2/SRI/ANXA4/FHL2/PDLIM5/MET/DDAH1/TJP1/SLC22A18/MGLL/BHLHE40/SMAD3/DUSP1/YTHDC1/ERBB2/ADD3/ID1/MYC/MGMT/ATRX/ATP2B1/PPARG/AGGF1/ATP2C1/TFPI/CDKN1B/NIPBL/SPOP/PHF3/SLC7A1/NEK7/NFKB1/PTEN/CDC42BPA/MTA1/F3/ICA1/CITED2/TGFBR2/INSIG1/LDLR/MRPS31/NFIB/SYNJ2/DLG1/MT1E/RASA2/RUNX1/RND3/BCKDHB/KALRN/MIOS/VAV2/ZMIZ1/SFMBT1/LAMC1/CDK13/MAPK14/ATXN1/NR1D2/ATP2B4/IRS1/APBB2/RXRA/NOTCH2/SIPA1L1/ABCC1/PIAS3…
HALLMARK_KRAS_SIGNALING_DN	178	-0.269127	-4.8525	0.00819672	0.0117096	0.0027117	8313	tags=74%, list=44%, signal=42%	CELSR2/SYNPO/CCDC106/PLAG1/SHOX2/TFF2/TLX1/PRODH/YBX2/TCF7L1/KLK8/NR6A1/SIDT1/ZC2HC1C/IDUA/RSAD2/KCNE2/HTR1D/ZNF112/CDH16/KLK7/C5/KCND1/DTNB/CLDN16/AKR1B10/CACNA1F/GP2/RYR2/SPRR3/OXT/ITGB1BP2/GPR3/SERPINB2/KRT13/EDAR/NPHS1/COPZ2/PKP1/ATP6V1B1/PDE6B/KRT4/RIBC2/ABCB11/ALOX12B/MYO15A/TAS2R4/KCNQ2/GAMT/TGM1/SLC16A7/PDCD1/KRT1/CD207/KLHDC8A/CD80/CKM/MYOT/RGS11/PAX4/CAMK1D/HTR1B/TGFB2/EDN2/CHST2/ACTC1/…
HALLMARK_IL6_JAK_STAT3_SIGNALING	87	0.219607	1.65717	0.0280444	0.0389505	0.00902012	4909	tags=39%, list=26%, signal=29%	CD9/TNFRSF12A/LTBR/IFNGR1/HAX1/GRB2/TNFRSF21/CXCL3/TNFRSF1A/IFNGR2/STAT1/IRF1/STAT3/MYD88/PTPN11/PTPN2/IL2RG/IL13RA1/BAK1/CXCL1/CD44/PTPN1/IL10RB/SOCS3/IL15RA/IFNAR1/IL1R2/STAT2/IL4R/OSMR/PIM1/JUN/IL6ST/STAM2
HALLMARK_NOTCH_SIGNALING	32	0.302318	1.64015	0.0385515	0.0520967	0.0120645	8453	tags=69%, list=45%, signal=38%	SKP1/RBX1/APH1A/PSENEN/CCND1/TCF7L2/CUL1/DTX2/JAG1/PPARD/FZD5/FBXW11/KAT2A/LFNG/ARRB1/HES1/DTX4/NOTCH2/NOTCH1/PSEN2/PRKCA/SAP30
HALLMARK_EPITHELIAL_MESENCHYMAL_TRANSITION	198	-0.0960802	-1.82787	0.04	0.0526316	0.0121884	1531	tags=21%, list=8%, signal=19%	SCG2/ADAM12/COL5A1/VEGFC/LOXL2/MYLK/TNC/PTHLH/SPOCK1/BDNF/COL6A3/ITGB3/FZD8/ECM2/FBLN2/RGS4/SNAI2/THY1/FAP/PTX3/WNT5A/CDH2/LOX/FBN1/VCAM1/SLIT3/SLIT2/COL12A1/GAS1/BGN/POSTN/SPARC/FERMT2/COL6A2/SNTB1/MGP/PRSS2/FN1/TIMP3/BASP1/PLOD2
HALLMARK_ALLOGRAFT_REJECTION	193	0.164016	1.48762	0.049475	0.0634294	0.0146889	3879	tags=27%, list=21%, signal=22%	RPL39/B2M/RPS19/RPL9/RPS3A/NPM1/RPS9/CD47/EIF5A/HLA-E/EIF3D/UBE2N/TIMP1/CD74/TPD52/EIF3A/TAP1/TAPBP/CAPG/HLA-A/IFNGR1/CTSS/PSMB10/HLA-DRA/HLA-DMA/MRPL3/BCL10/EIF3J/IFNGR2/STAT1/NME1/UBE2D1/ABI1/LYN/FLNA/IL2RG/BCL3/IL18/HLA-DQA1/HIF1A/IRF7/RIPK2/C2/ICAM1/ABCE1/GBP2/AKT1/NCK1/EGFR/GALNT1/IRF8/CSK/DEGS1
HALLMARK_PANCREAS_BETA_CELLS	37	-0.182317	-1.45757	0.0727163	0.0893726	0.0206968	4927	tags=51%, list=26%, signal=38%	PCSK1/SST/PAX4/INSM1/PAK3/NEUROG3/AKT3/NKX2-2/DCX/NKX6-1/PCSK2/GCK/ABCC8/NEUROD1/PKLR/GCG/CHGA/SLC2A2/MAFB
HALLMARK_WNT_BETA_CATENIN_SIGNALING	42	0.250708	1.50041	0.0732855	0.0893726	0.0206968	8450	tags=64%, list=45%, signal=36%	CTNNB1/HDAC2/NCOR2/MYC/NCSTN/CUL1/RBPJ/JAG1/CSNK1E/NUMB/PPARD/KAT2A/WNT5B/HDAC5/HDAC11/AXIN1/CCND2/ADAM17/TP53/DKK1/SKP2/DVL2/NOTCH1/PSEN2/MAML1/GNAI1/JAG2
HALLMARK_COAGULATION	131	0.150486	1.25906	0.197174	0.234731	0.0543589	3826	tags=27%, list=20%, signal=21%	RAC1/GNB2/CD9/S100A13/ARF4/CTSB/CAPN2/ADAM9/WDR1/TIMP1/ISCU/LTA4H/CSRP1/GNG12/PEF1/CFB/MAFF/DUSP6/MMP14/ITGA2/CAPN5/LAMP2/ANG/LGMN/MSRB2/HNF4A/ANXA1/RABIF/SIRT2/C2/F12/CTSE/FURIN/MMP15/CTSH

## Sheet: Supp Table S5.1
Supplementary Table S5.1. The highly variable genes in different clusters.
Green cluster	Purple cluster	Blue cluster	Red cluster
S100A6	MUC3A	CRIP1	AGPAT2
TM4SF1	CDHR2	IFITM3	MUC17
SLPI	PHGR1	KRT7	RBP2
GPX2	MTRNR2L12	CSTB	CLDN3
B2M	DDIT4	TSPAN8	ANPEP
SPINK1	SAT1	SPINT2	FABP1
CD59	FCGBP	ACTB	SOD2
MSMB	VMP1	MDK	CXCL2
IRF7	AKR1B10	FTH1	PGC
SPATS2L	LMO7	REG4	HSPA5
GSN	LAMB3	RPS18	ADIRF
DDX60	VEGFA	RPS19	CXCL8
DUOX2	MUC5AC	RPL35	MT1E
LINC01133	ADAM28	RPS2	HSPD1
LGALS9C	XIST	H2AFZ	PGA3
MUC1	ANKRD36C	RPS23	LIPF
GKN2	RASEF	RPS21	CXCL3
GKN1	RAB27B	RPL3	TFF3
EPS8L1	MUC4	RPLP1	APOA4
MUCL3	CA2	RPL7A	DGAT1
ATP2A3	CAPN8	RPLP0	KRT20
RNF213	SYTL2	FTL	SPINK4
S100P	TACSTD2	RPL37A	MAFB
LCN2	SULT1C2	RPS8	CLDN4
HPGD	LAMA3	RPL32	GDF15
IFI27	TCIM	RPS12	HSPH1
SDC4	STARD10	RPL37	MUC2
CTSE	ARL14	RPS5	MUC6
BIRC3	TMC5	REG1A	CITED2
CLDN18	SEMA3B	MT1X	GADD45B
PSCA	NEAT1	MIF	SRSF7
PLAUR	IGHA1	GAPDH	EGR1
TFF1	TLE4	MT2A	BTG1
RNASE1	ARGLU1	MT1G	NFKBIZ
TFF2	SYNE2	GPRC5A	NR4A1
ANXA1	SRRM2	RPS26	SNHG12
HBB	ALDH3A1	RPL23	PMAIP1
SFN		RPL27	NARF
ID1		CD74	PIGR
HLA−B		RPS4X	SOX4
CEACAM5		RPL5	HIST1H2AM
TXNIP		EIF5A	POLR2A
HLA−A		RPS7	IFRD1
ISG15		RPL39	MAT2A
APOL1		NACA	ANKRD37
TYMP		PPIA	HERPUD1
PSAPL1		RPL7	UGDH
DUOXA2		NME2	BRD2
NUPR1		EEF1A1	RASD1
PLAC8		RPL24	Z93241.1
HLA−E		RPS13	HIST1H2BB
		RPL35A	TNFRSF10D
		RPL17	KLF5
		RPSA	ID2
		RPS27A	GLUD1
		RPS24	HSPA6
		RPS15A	DNAJB1
		RPL34	HSP90AA1
		RPL30	HSPA1A
		RPS3A	HSPA1B
		RPL19	CD55
		RPL6	FOSB
		RPL26	PPP1R15A
		S100A14	PPP1R10
		ANXA2	AMD1
		RPL22L1	IER2
		HLA−DRA	ZFP36L2
		HLA−DRB1	SQSTM1
		PI3	CSKMT
		LGALS3	HEXIM1
		IL32	BTG2
		S100A10	LMNA
		TMSB10	HIST1H4C
		TXN	ATF3
		TIMP1	FUS
		LDHA	RND3
		CD9	KCNQ1OT1
			MAFF
			PIK3R3
			HSPA2
			PLK3
			PLK2
			NUFIP2
			MED29
			JUNB
			ITGA6
			CEMIP2

## Sheet: Supp Table S5.2
Supplementary Table S5.2. The enrichment results of GO biological processes and KEGG pathways in green cluster.
Category	Term	Count	%	PValue	Genes	List Total	Pop Hits	Pop Total	Fold Enrichment	Bonferroni	Benjamini	FDR
GOTERM_BP_DIRECT	GO:0045087~innate immune response	8	16.6667	0.000275202	ANXA1, IFI27, SLPI, IRF7, LCN2, DDX60, APOL1, B2M	44	578	19157	6.02611	0.119166	0.126593	0.126318
GOTERM_BP_DIRECT	GO:0043066~negative regulation of apoptotic process	7	14.5833	0.00096038	PLAC8, ANXA1, CEACAM5, ID1, PLAUR, NUPR1, BIRC3	44	515	19157	5.91787	0.357859	0.220887	0.220407
GOTERM_BP_DIRECT	GO:0009615~response to virus	4	8.33333	0.00197384	IRF7, ISG15, DDX60, DUOX2	44	111	19157	15.6896	0.597814	0.302656	0.301998
GOTERM_BP_DIRECT	GO:0045471~response to ethanol	4	8.33333	0.00302423	SPINK1, GSN, HPGD, CLDN18	44	129	19157	13.5004	0.752484	0.347786	0.34703
GOTERM_BP_DIRECT	GO:0042127~regulation of cell proliferation	4	8.33333	0.00562051	ANXA1, GKN1, TXNIP, GKN2	44	161	19157	10.8171	0.925605	0.517087	0.515963
GOTERM_BP_DIRECT	GO:0098869~cellular oxidant detoxification	3	6.25	0.0129447	GPX2, HBB, DUOX2	44	77	19157	16.9631	0.997537	0.819705	0.817923
GOTERM_BP_DIRECT	GO:0051607~defense response to virus	4	8.33333	0.0131554	IFI27, IRF7, ISG15, DDX60	44	220	19157	7.91612	0.997768	0.819705	0.817923
GOTERM_BP_DIRECT	GO:0042742~defense response to bacterium	4	8.33333	0.0146401	PLAC8, RNF213, LCN2, ISG15	44	229	19157	7.605	0.998885	0.819705	0.817923
GOTERM_BP_DIRECT	GO:0050727~regulation of inflammatory response	3	6.25	0.0170335	ANXA1, DUOXA2, BIRC3	44	89	19157	14.6759	0.999637	0.819705	0.817923
GOTERM_BP_DIRECT	GO:1900121~negative regulation of receptor binding	2	4.16667	0.0178197	ATP2A3, B2M	44	8	19157	108.847	0.999749	0.819705	0.817923
KEGG_PATHWAY	hsa04918:Thyroid hormone synthesis	3	6.25	0.0202722	GPX2, DUOXA2, DUOX2	25	75	8142	13.0272	0.801697	1	1
GOTERM_BP_DIRECT	GO:0032355~response to estradiol	3	6.25	0.0266105	ANXA1, HPGD, TXNIP	44	113	19157	11.5589	0.999996	1	1
GOTERM_BP_DIRECT	GO:0042493~response to drug	4	8.33333	0.0278682	ANXA1, LCN2, TXNIP, B2M	44	293	19157	5.94384	0.999998	1	1
GOTERM_BP_DIRECT	GO:0030277~maintenance of gastrointestinal epithelium	2	4.16667	0.0331572	TFF2, TFF1	44	15	19157	58.0515	1	1	1
GOTERM_BP_DIRECT	GO:0006915~apoptotic process	5	10.4167	0.0409149	GSN, IFI27, CEACAM5, LCN2, BIRC3	44	582	19157	3.74043	1	1	1
GOTERM_BP_DIRECT	GO:0060337~type I interferon signaling pathway	2	4.16667	0.0439691	IFI27, IRF7	44	20	19157	43.5386	1	1	1
GOTERM_BP_DIRECT	GO:1990000~amyloid fibril formation	2	4.16667	0.0461172	GSN, B2M	44	21	19157	41.4654	1	1	1
GOTERM_BP_DIRECT	GO:2000147~positive regulation of cell motility	2	4.16667	0.0482607	DUOXA2, DUOX2	44	22	19157	39.5806	1	1	1

## Sheet: Supp Table S5.3
Supplementary Table S5.3. The enrichment results of GO biological processes and KEGG pathways in purple cluster.
Category	Term	Count	%	PValue	Genes	List Total	Pop Hits	Pop Total	Fold Enrichment	Bonferroni	Benjamini	FDR
KEGG_PATHWAY	hsa04151:PI3K-Akt signaling pathway	4	10.8108	0.0168378	LAMB3, LAMA3, DDIT4, VEGFA	14	354	8142	6.57143	0.607006	0.942914	0.942914
GOTERM_BP_DIRECT	GO:0001666~response to hypoxia	3	8.10811	0.03215	ALDH3A1, DDIT4, VEGFA	31	180	19157	10.2995	0.999866	1	1
GOTERM_BP_DIRECT	GO:0098609~cell-cell adhesion	3	8.10811	0.0354899	VMP1, LAMA3, CDHR2	31	190	19157	9.75739	0.999948	1	1
KEGG_PATHWAY	hsa04510:Focal adhesion	3	8.10811	0.0395551	LAMB3, LAMA3, VEGFA	14	201	8142	8.68017	0.891361	1	1
GOTERM_BP_DIRECT	GO:0035987~endodermal cell differentiation	2	5.40541	0.0429633	LAMB3, LAMA3	31	28	19157	44.1406	0.999994	1	1

## Sheet: Supp Table S5.4
Supplementary Table S5.4. The enrichment results of GO biological processes and KEGG pathways in blue cluster.
Category	Term	Count	%	PValue	Genes	List Total	Pop Hits	Pop Total	Fold Enrichment	Bonferroni	Benjamini	FDR
GOTERM_BP_DIRECT	GO:0002181~cytoplasmic translation	39	52.7027	8.9219e-73	RPL5, RPL30, RPL3, RPL32, RPL34, RPLP1, RPLP0, RPL6, RPL7, RPS4X, RPL7A, RPS15A, RPS19, RPS18, RPL35, RPL37, RPS2, RPS27A, RPL39, RPL17, RPS13, RPS12, RPL19, RPS7, RPS8, RPL23, RPS5, RPL35A, RPSA, RPS3A, RPS26, RPL37A, RPL24, RPL27, RPL22L1, RPL26, RPS21, RPS24, RPS23	74	88	19157	114.73	4.22006e-70	4.21114e-70	4.08623e-70
GOTERM_BP_DIRECT	GO:0006412~translation	41	55.4054	5.02529e-59	RPL5, RPL30, RPL3, RPL32, RPL34, RPLP1, RPLP0, RPL6, RPL7, RPS4X, RPL7A, RPS15A, RPS19, RPS18, RPL35, RPL37, RPS2, RPS27A, RPL39, RPL17, RPS13, RPS12, RPL19, RPS7, RPS8, RPL23, RPS5, RPL35A, RPSA, RPS3A, RPS26, EEF1A1, NACA, RPL37A, RPL24, RPL27, RPL22L1, RPL26, RPS21, RPS24, RPS23	74	223	19157	47.5965	2.37696e-56	1.18597e-56	1.15079e-56
KEGG_PATHWAY	hsa03010:Ribosome	39	52.7027	2.82652e-52	RPL5, RPL30, RPL3, RPL32, RPL34, RPLP1, RPLP0, RPL6, RPL7, RPS4X, RPL7A, RPS15A, RPS19, RPS18, RPL35, RPL37, RPS2, RPS27A, RPL39, RPL17, RPS13, RPS12, RPL19, RPS7, RPS8, RPL23, RPS5, RPL35A, RPSA, RPS3A, RPS26, RPL37A, RPL24, RPL27, RPL22L1, RPL26, RPS21, RPS24, RPS23	60	158	8142	33.4956	1.97856e-50	2.00683e-50	2.00683e-50
KEGG_PATHWAY	hsa05171:Coronavirus disease - COVID-19	39	52.7027	2.62406e-45	RPL5, RPL30, RPL3, RPL32, RPL34, RPLP1, RPLP0, RPL6, RPL7, RPS4X, RPL7A, RPS15A, RPS19, RPS18, RPL35, RPL37, RPS2, RPS27A, RPL39, RPL17, RPS13, RPS12, RPL19, RPS7, RPS8, RPL23, RPS5, RPL35A, RPSA, RPS3A, RPS26, RPL37A, RPL24, RPL27, RPL22L1, RPL26, RPS21, RPS24, RPS23	60	232	8142	22.8116	1.83684e-43	9.31542e-44	9.31542e-44
GOTERM_BP_DIRECT	GO:0006364~rRNA processing	8	10.8108	5.69502e-07	RPL5, RPS7, RPS19, RPL35A, RPL27, RPL26, RPS24, RPL7	74	128	19157	16.1799	0.000269338	8.96016e-05	8.69439e-05
GOTERM_BP_DIRECT	GO:0000027~ribosomal large subunit assembly	5	6.75676	1.94606e-06	RPL5, RPL3, RPLP0, RPL24, RPL6	74	24	19157	53.933	0.000920065	0.000229635	0.000222824
GOTERM_BP_DIRECT	GO:1904667~negative regulation of ubiquitin protein ligase activity	4	5.40541	1.47725e-05	RPL5, RPS7, RPL23, RPL37	74	13	19157	79.6549	0.00696307	0.00139452	0.00135316
GOTERM_BP_DIRECT	GO:0061844~antimicrobial humoral immune response mediated by antimicrobial peptide	6	8.10811	6.00418e-05	LGALS3, RPL30, RPS19, REG1A, GAPDH, RPL39	74	109	19157	14.2502	0.0280011	0.00472329	0.00458319
GOTERM_BP_DIRECT	GO:0042273~ribosomal large subunit biogenesis	4	5.40541	0.000180647	RPL5, RPL35A, RPL26, RPL7	74	29	19157	35.7074	0.0819044	0.0121808	0.0118195
GOTERM_BP_DIRECT	GO:0010951~negative regulation of endopeptidase activity	6	8.10811	0.000277848	CSTB, ANXA2, PI3, TIMP1, SPINT2, GAPDH	74	151	19157	10.2866	0.123168	0.016393	0.0159068
KEGG_PATHWAY	hsa04978:Mineral absorption	5	6.75676	0.00089631	MT2A, FTH1, MT1G, MT1X, FTL	60	60	8142	11.3083	0.0608404	0.0212127	0.0212127
GOTERM_BP_DIRECT	GO:0000028~ribosomal small subunit assembly	3	4.05405	0.00145635	RPS19, RPS5, RPSA	74	15	19157	51.7757	0.498101	0.0763776	0.0741122
GOTERM_BP_DIRECT	GO:0010273~detoxification of copper ion	3	4.05405	0.0016603	MT2A, MT1G, MT1X	74	16	19157	48.5397	0.544326	0.0783664	0.076042
GOTERM_BP_DIRECT	GO:2000059~negative regulation of protein ubiquitination involved in ubiquitin-dependent protein catabolic process	3	4.05405	0.00210648	RPL5, RPS7, RPL23	74	18	19157	43.1464	0.631169	0.0878658	0.0852596
GOTERM_BP_DIRECT	GO:0045926~negative regulation of growth	3	4.05405	0.00234851	MT2A, MT1G, MT1X	74	19	19157	40.8755	0.671149	0.0878658	0.0852596
GOTERM_BP_DIRECT	GO:0031640~killing of cells of other organism	4	5.40541	0.00242003	LGALS3, RPL30, RPS19, GAPDH	74	70	19157	14.7931	0.682114	0.0878658	0.0852596
GOTERM_BP_DIRECT	GO:0006414~translational elongation	3	4.05405	0.00286997	EIF5A, EEF1A1, RPLP1	74	21	19157	36.9826	0.743197	0.0903083	0.0876296
GOTERM_BP_DIRECT	GO:0042274~ribosomal small subunit biogenesis	3	4.05405	0.00286997	RPS7, RPS19, RPS24	74	21	19157	36.9826	0.743197	0.0903083	0.0876296
GOTERM_BP_DIRECT	GO:0071294~cellular response to zinc ion	3	4.05405	0.0040598	MT2A, MT1G, MT1X	74	25	19157	31.0654	0.854007	0.119764	0.116212
GOTERM_BP_DIRECT	GO:0071280~cellular response to copper ion	3	4.05405	0.00544052	MT2A, MT1G, MT1X	74	29	19157	26.7805	0.924256	0.151054	0.146574
GOTERM_BP_DIRECT	GO:0050821~protein stabilization	5	6.75676	0.00691569	CD74, RPL5, RPS7, RPL23, GAPDH	74	198	19157	6.53733	0.962465	0.174049	0.168887
GOTERM_BP_DIRECT	GO:0006882~cellular zinc ion homeostasis	3	4.05405	0.00700622	MT2A, MT1G, MT1X	74	33	19157	23.5344	0.964049	0.174049	0.168887
GOTERM_BP_DIRECT	GO:0071276~cellular response to cadmium ion	3	4.05405	0.0106696	MT2A, MT1G, MT1X	74	41	19157	18.9423	0.993742	0.251803	0.244334
GOTERM_BP_DIRECT	GO:1903901~negative regulation of viral life cycle	2	2.7027	0.0113889	IL32, PPIA	74	3	19157	172.586	0.995563	0.25598	0.248387
GOTERM_BP_DIRECT	GO:0002906~negative regulation of mature B cell apoptotic process	2	2.7027	0.0151567	CD74, MIF	74	4	19157	129.439	0.999271	0.311043	0.301817
GOTERM_BP_DIRECT	GO:0036018~cellular response to erythropoietin	2	2.7027	0.0151567	MT2A, MT1X	74	4	19157	129.439	0.999271	0.311043	0.301817
GOTERM_BP_DIRECT	GO:0048146~positive regulation of fibroblast proliferation	3	4.05405	0.0167959	CD74, ANXA2, MIF	74	52	19157	14.9353	0.999669	0.330319	0.320521
GOTERM_BP_DIRECT	GO:0033119~negative regulation of RNA splicing	2	2.7027	0.0226499	RPS26, RPS13	74	6	19157	86.2928	0.99998	0.395954	0.38421
GOTERM_BP_DIRECT	GO:0001765~membrane raft assembly	2	2.7027	0.0226499	ANXA2, S100A10	74	6	19157	86.2928	0.99998	0.395954	0.38421
GOTERM_BP_DIRECT	GO:0006880~intracellular sequestering of iron ion	2	2.7027	0.0226499	FTH1, FTL	74	6	19157	86.2928	0.99998	0.395954	0.38421
GOTERM_BP_DIRECT	GO:1902255~positive regulation of intrinsic apoptotic signaling pathway by p53 class mediator	2	2.7027	0.0263754	EIF5A, RPS7	74	7	19157	73.9653	0.999997	0.444614	0.431426
GOTERM_BP_DIRECT	GO:0010756~positive regulation of plasminogen activation	2	2.7027	0.0300869	ANXA2, S100A10	74	8	19157	64.7196	0.999999	0.48969	0.475165
GOTERM_BP_DIRECT	GO:1901798~positive regulation of signal transduction by p53 class mediator	2	2.7027	0.0337844	RPL23, RPL37	74	9	19157	57.5285	1	0.531541	0.515775
GOTERM_BP_DIRECT	GO:0045727~positive regulation of translation	3	4.05405	0.0382469	RPS4X, RPL5, RPL26	74	81	19157	9.58809	1	0.582341	0.565068
GOTERM_BP_DIRECT	GO:0043030~regulation of macrophage activation	2	2.7027	0.0411377	CD74, MIF	74	11	19157	47.0688	1	0.606782	0.588784
GOTERM_BP_DIRECT	GO:0010628~positive regulation of gene expression	6	8.10811	0.0446924	IL32, CD74, RPL5, RPS7, RPL23, REG1A	74	509	19157	3.05161	1	0.639237	0.620277
GOTERM_BP_DIRECT	GO:2000343~positive regulation of chemokine (C-X-C motif) ligand 2 production	2	2.7027	0.0484359	CD74, MIF	74	13	19157	39.8274	1	0.672404	0.65246

[truncated: 10 more sheets: Supp Table S5.5, Supp Table S6, Supp Table S7.1, Supp Table S7.2, Supp Table S8.1, Supp Table S8.2, Supp Table S8.3, Supp Table S8.4, Supp Table S9.1, Supp Table S9.2]
